# Supplementary material for: Metabolite Profiling and Antioxidant Activities in Seagrass Biomass
Source: Mar Drugs. 2025 Apr 29;23(5):193. doi: 10.3390/md23050193 (PMC12113406; doi:10.3390/md23050193)
Supplement: Supplementary file 1 [file marinedrugs-23-00193-s001.zip › Table S1.xlsx]

## Sheet: Hoja1
Table S1. Metabolite data using the estimated compound mass [M] in modeposirtive [M+H] +
Mz	ppm	Class	Metabolite_Name	Formula	HMDB_ID	ID	pcgroup	prem_va_1900 CG1	prem_va_1901 CG2	prem_va_1956 CNG2	prem_va_1957 CNG1	prem_va_1902 PG2	prem_va_1909 PG1	prem_va_1893 PNG2	prem_va_1929 PNG1
57.0682	29	Unsaturated hydrocarbons	[1-Butene]	C4H8	HMDB0243840	mz_00625	1021	-5.85121	-5.04003	-5.2319	-6.13141	-4.16921	-5.64087	-3.9364	-6.97801
70.7774	0		UNKNOWN	N/A	N/A	mz_00592	201	-7.88603	-6.9132	-8.01892	-8.22343	-7.02726	-8.87647	-6.43629	-8.66988
71.0776	111	-	[1-Pentene]	C5H10	HMDB0243987	mz_00119	13	-0.31945	-3.47704	-3.61331	-2.32356	-3.52058	-3.61387	-1.81958	-5.46052
81.0365	102	-	[Pyrazine]	C4H4N2	HMDB0034176	mz_00604	358	0.747995	0.854983	0.73591	0.0534594	0.0234585	0.689033	2.34235	-0.0599612
84.775	0		UNKNOWN	N/A	N/A	mz_00593	201	-7.87491	-5.93883	-7.52114	-7.95272	-6.57853	-9.07267	-5.97062	-7.5839
87.0416	28	Organooxygen compounds	[Acetoacetaldehyde]	C4H6O2	HMDB0247909	mz_00426	80	-4.19068	-4.86756	-5.27704	-4.90132	-4.93251	-3.55455	-2.98397	-3.98775
89.6343	0		UNKNOWN	N/A	N/A	mz_00598	300	-9.69773	-8.90515	-9.12139	-10.7435	-5.78579	-6.94813	-5.68984	-8.01216
95.0832	25	Unsaturated hydrocarbons	["(3E;5Z)-1;3;5-Heptatriene"]	C7H10	HMDB0061889	mz_00623	1018	-3.79056	-2.38843	-3.05952	-5.78329	-1.37056	-3.18285	-1.7593	-4.66782
98.0287	51	Pyrrolidines (Organoheterocyclic compounds)	[Maleimide]	C4H3NO2	HMDB0254312	mz_00010	2	-6.64789	-5.81443	-6.83224	-7.3156	-8.64772	-9.92749	-6.58795	-11.7021
98.059	11	Azoles (Organoheterocyclic compounds)	["2;4-Dimethyloxazole"]	C5H7NO	HMDB0032968	mz_00329	50	-3.857	-1.65458	-4.31601	-6.45992	-4.11475	-6.79685	-4.9691	-3.74867
98.8954	450	-	[Phosgene]	CCl2O	HMDB0256462	mz_00589	193	-7.08537	-6.98339	-7.18976	-8.46864	-5.42464	-7.14978	-5.95435	-8.04336
99.0415	26	Organooxygen compounds	[2-Pentenedial]	C5H6O2	HMDB0252802	mz_00568	152	-3.40461	-0.543278	-0.82194	-3.4227	-4.13455	-5.31016	-3.51445	-6.37475
99.0748	57	Tetrahydrofurans (Organoheterocyclic compounds)	["1;4-Epoxycyclohexane"]	C6H10O	HMDB0244220	mz_00584	176	-4.61409	-5.39512	-5.37948	-5.7063	-5.6113	-5.8285	-4.92484	-7.45124
100.047	38	Carboxylic acids and derivatives	["2-Amino-1;5-dihydro-4H-imidazol-4-one"]	C3H5N3O	HMDB0244985	mz_00569	152	-6.76735	-3.80381	-4.29737	-6.74023	-2.38145	-8.65548	-6.2384	-9.5852
103.055	50	Azolidines (Organoheterocyclic compounds)	[3-Amino-2-oxazolidone]	C3H6N2O2	HMDB0060739	mz_00172	15	-2.47132	-1.88374	-2.2126	-3.10272	-2.84911	-4.09479	-2.2587	-4.86551
105.068	16	Carboxylic acids and derivatives	[(S)-2-Hydrazinopropionic acid]	C3H8N2O2	HMDB0248305	mz_00041	4	-1.46456	-0.836782	-1.3505	-2.11714	-1.2017	-1.58365	0.64338	-2.82392
112.408	0		UNKNOWN	N/A	N/A	mz_00618	763	-7.38976	-6.81939	-7.5068	-8.00667	-9.09974	-10.3862	-7.92967	-10.589
116.068	22	Pyrrolidines (Organoheterocyclic compounds)	[5-Hydroxy-1-methylpyrrolidin-2-one]	C5H9NO2	HMDB0246801	mz_00351	61	-0.301701	-0.762539	-1.16977	-1.01739	-3.45943	-0.0195423	-2.67376	-1.58428
117.083	39	Carboxylic acids and derivatives	["N;N-dimethyl-beta-alanine"]	C5H10NO2	HMDB0304421	mz_00042	4	-2.1341	-1.02922	-1.50676	-2.73637	-2.46971	-3.15518	-1.32435	-4.21296
118.082	37	Carboxylic acids and derivatives	["3-Amino-2;2-dimethylpropanoic acid"]	C5H11NO2	HMDB0245805	mz_00393	70	0.530511	0.244056	0.156119	-0.0252147	-1.1885	-0.897435	4.24629	2.74728
119.033	102	-	[N-carbamoylglycine]	C3H6N2O3	HMDB0304424	mz_00247	35	1.08643	-1.61254	-2.16535	1.12715	-4.0583	-0.842029	-2.26901	-1.74029
119.033	101	-	[N-carbamoylglycine]	C3H6N2O3	HMDB0304424	mz_00089	8	-3.28182	-3.16862	-2.94951	-3.65704	-3.43182	-2.28491	-3.4469	-2.60287
119.05	19	Carbothioic S-acids	[(S)-Methylbutanethioic acid]	C5H10OS	HMDB0061879	mz_00505	111	-0.709668	-1.24702	-1.44717	-1.05457	-5.52935	-5.87385	-3.85212	-5.7043
120.001	197	-	[3-S-methylmercaptopropionate]	C4H7O2S	HMDB0304155	mz_00439	88	-2.91855	-3.08205	-3.17809	-3.65251	-8.12098	-7.59939	-6.85866	-7.50072
124.084	21	Organonitrogen compounds	["3;3'-Iminodipropionitrile"]	C6H9N3	HMDB0246005	mz_00471	97	-3.95039	-3.4531	-3.86963	-5.28737	-2.48819	-3.38655	-1.75425	-3.69631
125.07	79	-	[Phenylmethanediol]	C7H8O2	HMDB0256441	mz_00227	30	-1.53901	0.540807	-0.588855	-2.2536	-3.07953	-3.26128	-2.5999	-4.38851
125.094	20	Organooxygen compounds	["(Z)-1;5-octadien-3-one"]	C8H12O	HMDB0303841	mz_00472	97	-5.24798	-4.4281	-4.78857	-5.74856	-2.96804	-3.28614	-2.70356	-5.78338
128.064	50	Carboxylic acids and derivatives	[4-Aminohex-5-ynoic acid]	C6H9NO2	HMDB0252607	mz_00464	92	-3.22635	-2.39608	-2.93226	-4.45196	-5.438	-5.63329	-4.03848	-4.94897
130.048	15	Carboxylic acids and derivatives	["3-Hydroxy-1-methylpyrrolidine-2;5-dione"]	C5H7NO3	HMDB0245148	mz_00660	4194	-2.16248	-0.527933	-4.88283	-2.79475	-5.90651	-0.133926	-6.16771	-4.18421
131.161	53	Organonitrogen compounds	["N(1)-isopropyl-2-methylpropan-1;2-diamine"]	C7H18N2	HMDB0062730	mz_00120	13	-6.07761	-5.64845	-5.70258	-6.66069	-5.24965	-6.32381	-4.25881	-6.28061
131.559	0		UNKNOWN	N/A	N/A	mz_00619	763	-7.37038	-6.45782	-6.94484	-7.54967	-8.37503	-9.9202	-7.74447	-10.7208
135.03	101	-	["2;2'-Bifuran"]	C8H6O2	HMDB0245350	mz_00525	121	-2.78182	-3.43602	-3.58913	-3.46829	-3.93636	-3.02456	-4.00361	-3.91272
136.06	16	Pyrazolopyrimidines (Organoheterocyclic compounds)	["1H-Pyrazolo[3;4-d]pyrimidin-4-amine"]	C5H5N5	HMDB0244899	mz_00090	8	6.6628	5.4348	4.82322	4.13717	1.78241	2.70488	4.49265	4.32155
138.053	17	Pyridines and derivatives (Organoheterocyclic compounds)	[6-Methyl-2-pyridinecarboxylic acid]	C7H7NO2	HMDB0247665	mz_00202	23	7.03671	6.10534	7.03596	6.25828	-2.02096	2.51317	2.19075	0.463892
139.526	0		UNKNOWN	N/A	N/A	mz_00203	23	-4.66978	-5.87077	-4.26752	-5.785	-9.23821	-8.80888	-6.81825	-10.5205
140.998	84	-	[3-chlorobenzaldehyde]	C7H5ClO	HMDB0304116	mz_00585	177	-1.32124	-0.380298	-0.627438	-1.76989	-0.223255	-1.28123	0.28701	-2.15457
141.064	12	Diazines (Organoheterocyclic compounds)	[3-Methylthymine]	C6H8N2O2	HMDB0245938	mz_00642	2031	-1.1795	-0.31414	-0.26352	1.87357	-4.29087	-3.71799	-3.38534	-6.16336
143.079	63	Carboxylic acids and derivatives	[[(2R)-Oxiran-2-yl]methyl 2-methylprop-2-enoate]	C7H10O3	HMDB0243756	mz_00407	78	-2.08629	-2.30334	-2.35386	-3.19738	-3.21825	-2.60119	-1.051	-3.29101
144.1	17	Carboxylic acids and derivatives	["(2S)-1;2-Dimethylpyrrolidine-2-carboxylic acid"]	C7H13NO2	HMDB0243593	mz_00565	144	-1.07237	-0.74681	-1.73038	-1.64163	-4.3762	-3.41676	-3.21694	-4.38853
146.09	18	Organic carbonic acids and derivatives	[1-Butyl-1-nitrosourea]	C5H11N3O2	HMDB0243841	mz_00504	107	-0.197612	-0.441947	-0.661819	-0.333958	-3.3364	1.74961	0.372795	1.72976
146.978	12	Benzene and substituted derivatives	["1;2-Dichlorobenzene"]	C6H4Cl2	HMDB0244067	mz_00554	128	1.8091	3.03666	3.12228	1.77333	4.09628	2.33218	4.29272	1.39189
148.032	48	Pyrrolidines (Organoheterocyclic compounds)	[Prolinedithiocarbamate]	C5H9NS2	HMDB0256799	mz_00599	300	-0.277926	-1.21107	-0.571189	-0.884759	-8.27237	-7.51691	-6.51083	-10.3956
148.214	0		UNKNOWN	N/A	N/A	mz_00099	12	-7.09502	-6.45093	-6.98935	-8.30945	-6.90604	-7.81712	-5.6544	-8.1608
150.027	29	Azolidines (Organoheterocyclic compounds)	["3-Chloro-4;4-dimethyl-2-oxazolidinone"]	C5H8ClNO2	HMDB0245835	mz_00294	44	0.27566	-2.92764	-3.16437	-1.53668	-2.42963	-3.33076	-2.95321	-3.14703
151.948	0		UNKNOWN	N/A	N/A	mz_00461	90	-1.82844	-0.675729	-1.07907	-2.70719	-0.449327	-1.97591	-1.03378	-3.44589
152.069	13	Isoindoles and derivatives (Organoheterocyclic compounds)	["3;4;5;6-Tetrahydrophthalimide"]	C8H9NO2	HMDB0246044	mz_00615	515	1.55865	0.0860763	0.141268	0.858691	-1.81107	-1.75703	-2.77896	-1.67474
154.046	22	Benzene and substituted derivatives	["2;5-Dihydroxybenzamide"]	C7H7NO3	HMDB0252697	mz_00086	7	1.07761	0.133612	2.16837	1.66475	-1.27658	-1.60232	0.0892159	-3.83241
155.073	16	Phenol ethers	[2-(2-Hydroxyethoxy)phenol]	C8H10O3	HMDB0341229	mz_00416	79	-2.79971	-1.8647	-2.73142	-4.05452	-1.53987	-4.10698	-2.06466	-5.52759
155.152	223	-	[Milameline]	C8H14N2O	HMDB0254718	mz_00632	1324	-1.37075	-3.13251	-4.3868	-2.46479	-1.92063	-6.18723	-2.98814	-1.63072
158.09	56	Pyrrolidines (Organoheterocyclic compounds)	[2-oxo-1-pyrrolidinepropionic acid]	C7H11NO3	HMDB0341241	mz_00245	34	0.233096	0.672929	1.395	-0.625863	-2.15594	1.04269	-0.80771	2.04678
159.074	49	Diazines (Organoheterocyclic compounds)	["5;6-Dimethyl-2;3-pyrazinedicarbonitrile"]	C8H6N4	HMDB0246643	mz_00563	139	-1.01402	-1.5874	-1.50009	-1.74716	-2.39448	2.08583	-3.04232	-0.62687
159.09	11	Naphthalenes	["1;2-Diaminonaphthalene"]	C10H10N2	HMDB0244064	mz_00315	45	-1.15637	-1.71555	-1.46594	-1.56317	-2.90093	-3.68808	-3.99266	-3.6104
162.074	14	Carboxylic acids and derivatives	[3-Aminoadipic acid]	C6H11NO4	HMDB0245812	mz_00438	87	-6.82147	-5.86061	-6.46087	-7.46698	-5.38785	0.481443	1.99455	3.11366
165.053	80	Benzene and substituted derivatives	[Benzoylurea]	C8H8N2O2	HMDB0249059	mz_00272	39	-0.168399	0.306169	-0.602667	-0.670671	-2.84899	-3.40879	-3.13948	-3.61428
165.162	142	-	["3;5- and 3;6-Dimethyl-2-isobutylpyrazine"]	C10H16N2	HMDB0303221	mz_00433	82	-6.17576	-3.1955	-3.51252	-7.20871	-2.85873	-4.85623	-2.9317	-5.68512
165.162	143	-	["2;6-Diethyl-3;5-dimethylpyrazine"]	C10H16N2	HMDB0039981	mz_00624	1018	-5.51087	-2.89981	-3.52278	-6.35609	-1.22968	-6.33649	-3.2513	-7.39148
166.087	5	Benzene and substituted derivatives	[4-Ethoxybenzamide]	C9H11NO2	HMDB0246418	mz_00462	90	3.54019	4.52999	4.36601	2.80652	5.90712	3.83232	6.58498	3.18426
169.047	15	Furofurans (Organoheterocyclic compounds)	["4;7-Epoxyisobenzofuran-1;3-dione; hexahydro-; (3aR;4S;7R;7aS)-rel-"]	C8H8O4	HMDB0245751	mz_00628	1264	-4.25532	-3.8732	-4.92547	-4.76854	-5.49703	-4.80536	-3.72106	-3.91282
170.078	28	Benzene and substituted derivatives	[(2R)-1-(4-Chlorophenyl)propan-2-amine]	C9H12ClN	HMDB0242581	mz_00177	16	1.81304	1.35834	1.256	1.55371	-3.63286	-4.3785	-3.74059	-5.00502
171.147	14	Carboxylic acids and derivatives	[2-Amino-3-methyl-1-pyrrolidin-1-YL-butan-1-one]	C9H18N2O	HMDB0246938	mz_00552	125	1.43158	-2.23321	-1.62412	1.13387	-2.90438	-3.68382	-2.46202	-4.908
172.095	9	Oxazinanes (Organoheterocyclic compounds)	[Diethadione]	C8H13NO3	HMDB0251235	mz_00588	187	-0.573497	-1.19964	-3.19171	-0.780205	-3.97084	-4.80165	-3.66656	-5.63481
173.127	56	Keto acids and derivatives	[3-oxononanoic acid]	C9H16O3	HMDB0341051	mz_00334	51	5.10105	5.56678	5.04409	4.69002	-0.858189	-1.69534	0.00775248	-2.40158
181.095	9	Carboxylic acids and derivatives	[3-Anilinoalanine]	C9H12N2O2	HMDB0245791	mz_00228	30	4.86046	7.42404	5.92326	4.36386	2.18625	2.23085	-1.80383	-4.45737
182.016	18	Trithianes (Organoheterocyclic compounds )	[Thiocyclam]	C5H11NS3	HMDB0259009	mz_00640	2012	-2.50872	-2.09652	-3.2229	-3.01744	-4.96804	-6.26912	-1.39584	-5.21042
182.085	64	Benzazepines	["6-Chloro-2;3;4;5-tetrahydro-1H-3-benzazepine"]	C10H12ClN	HMDB0247043	mz_00497	105	1.16756	0.858999	0.617992	0.813273	-0.69722	-2.73537	0.363106	-3.36904
183.999	39	Benzothiazoles (Organoheterocyclic compounds)	[Saccharin]	C7H5NO3S	HMDB0029723	mz_00659	4152	-5.90778	-4.75185	-5.15869	-6.66282	-8.15388	-9.14715	-6.52688	-11.7289
188.069	10	Indoles and derivatives (Organoheterocyclic compounds)	[Indoleacrylic acid]	C11H9NO2	HMDB0000734	mz_00316	45	4.08019	3.57115	3.84021	3.69855	2.24834	1.32869	0.731693	1.62005
188.09	10	fatty acid	["(2S;6S)-6-(carboxymethyl)piperidine-w-carboxylic acid"]	C8H13NO4	HMDB0340289	mz_00555	128	0.797448	1.23992	0.213218	0.496052	-5.45697	-6.18415	-4.83672	-6.26859
191.074	36	Diazepanes	[4-Methyl-1-homopiperazinedithiocarboxylic acid]	C7H14N2S2	HMDB0252284	mz_00616	515	-1.70411	-1.25099	-1.43794	-2.58805	-3.07881	-1.08482	-3.40926	-5.0507
197.886	208	-	["3;4;5-Trichloropyridin-2-ol"]	C5H2Cl3NO	HMDB0246041	mz_00484	103	-4.38573	-3.36357	-5.09867	-5.16965	-2.86843	-4.63307	-2.31333	-6.35527
202.178	12	Organonitrogen compounds	[Caproylcholine]	C11H24NO2	HMDB0013224	mz_00345	58	0.281076	0.423749	0.919666	-1.29553	0.137608	-0.522247	0.918114	-0.215752
203.148	9	Carboxylic acids and derivatives	[(2S)-5-(Diaminomethylideneamino)-4-methyl-2-(methylamino)pentanoic acid]	C8H18N4O2	HMDB0257633	mz_00352	61	4.55426	4.14775	4.18913	4.03961	1.61132	4.42528	2.34975	3.57505
204.123	1	Carboxylic acids and derivatives	[1-Carboxyethylisoleucine]	C9H17NO4	HMDB0242158	mz_00071	6	-5.16236	-3.63366	-4.28489	-5.95751	2.14394	0.525231	2.14474	1.9501
205.045	141	-	[3-Hydroxy-5-methylphenyl sulfate]	C7H8O5S	HMDB0341067	mz_00564	143	-5.41417	-4.11891	-5.23811	-6.4689	-6.09087	-6.58215	-3.79012	-7.26097
205.095	57	Pyridines and derivatives (Organoheterocyclic compounds)	[6-Methyl-N-(2H-tetrazol-5-yl)pyridine-2-carboxamide]	C8H8N6O	HMDB0247503	mz_00317	45	1.01912	0.569986	0.831118	0.605006	-0.999715	-1.84886	-2.61445	-1.67482
205.188	33	Prenol lipids	[gamma-Muurolene]	C15H24	HMDB0038206	mz_00121	13	-3.22719	-3.3384	-3.86588	-4.00788	-2.30524	-2.89778	-1.35765	-4.34759
208.132	8	Tetralins	["6;7-Dihydroxy-2-dimethylaminotetralin"]	C12H17NO2	HMDB0247109	mz_00173	15	6.70917	7.20749	6.54549	6.21888	-1.77705	-2.35607	-2.3823	-4.97975
209.773	0		UNKNOWN	N/A	N/A	mz_00174	15	-4.83781	-4.46631	-4.7931	-5.68157	-9.82863	-10.1277	-8.70172	-11.7915
211.165	22	fatty Acyls	["(+/-)-trans- and cis-4;8-Dimethyl-3;7-nonadien-2-yl acetate"]	C13H22O2	HMDB0303224	mz_00664	4500	-3.9674	-3.70685	-3.51768	-4.48203	-2.87075	-3.81293	-4.04143	-3.49436
212.197	20	Prenol lipids	[Ethyl menthane carboxamide]	C13H25NO	HMDB0037834	mz_00476	100	-1.99277	-0.375302	-0.913503	-2.11397	-2.29787	-3.48474	-2.08203	-4.31075
212.227	122	-	[Ethyl menthane carboxamide]	C13H25NO	HMDB0037834	mz_00605	358	0.600263	1.12046	1.32162	0.192415	0.763822	-0.991294	1.51139	-1.30677
212.829	0		UNKNOWN	N/A	N/A	mz_00362	67	-7.99471	-7.50574	-8.15218	-8.87135	-7.81173	-8.66793	-6.93244	-9.26717
216.087	1		ISTD KINETIN				12	6.64386	7.673	7.53282	6.50635	7.17919	6.64386	8.38082	6.50635
216.087	2	Carboxylic acids and derivatives	[N-Methacryloyl-L-glutamic acid]	C9H13NO5	HMDB0255166	mz_00606	358	5.90111	5.43697	5.55056	5.21727	4.48754	5.58324	6.7453	5.04206
216.957	125	-	[Methyl 2-propenyl pentasulfide]	C4H8S5	HMDB0036351	mz_00512	113	-5.67493	-5.04917	-4.48441	-6.3273	-8.32043	-7.54462	-7.50682	-10.7013
218.21	91	-	[Prolintane]	C15H23N	HMDB0041998	mz_00318	48	3.21506	5.95681	6.13438	2.76753	5.71183	3.18273	6.89086	2.20105
218.83	0		UNKNOWN	N/A	N/A	mz_00101	12	-5.85076	-4.9477	-5.55545	-6.88078	-5.41338	-6.22494	-4.11036	-5.98006
218.874	0		UNKNOWN	N/A	N/A	mz_00607	358	-6.06596	-6.90363	-7.15083	-7.91895	-6.91688	-7.15332	-6.08036	-7.42811
220.116	3	Benzene and substituted derivatives	[6-Phenylhexyl isothiocyanate]	C13H17NS	HMDB0247105	mz_00651	3595	2.21465	1.7457	1.60387	1.70931	-2.91472	-1.67047	-1.54925	-1.01961
220.589	0		UNKNOWN	N/A	N/A	mz_00102	12	-7.14089	-6.51734	-5.34005	-8.36351	-5.39229	-6.39529	-4.99871	-7.74445
223.071	1	Diazanaphthalenes (Organoheterocyclic compounds)	[Dioxidine]	C10H10N2O4	HMDB0251436	mz_00249	38	-2.7828	2.96586	2.32664	1.3846	2.9006	-3.0571	2.31123	1.22293
223.562	0		UNKNOWN	N/A	N/A	mz_00011	2	-9.17019	-8.41236	-8.59931	-10.0109	-5.54192	-6.47505	-5.7068	-7.52822
225.739	0		UNKNOWN	N/A	N/A	mz_00282	43	-8.82398	-8.03365	-8.24513	-8.73161	-8.70681	-9.69913	-8.68056	-10.9319
226.106	39	Imidazopyrazines (Organoheterocyclic compounds)	["Imidazo(1;2-a)pyrazin-3(7H)-one; 2-methyl-7-phenyl-"]	C13H11N3O	HMDB0254914	mz_00216	28	-0.788446	-0.421296	-0.968917	-1.56016	-4.22314	-5.04805	-3.82201	-6.88637
228.086	4	Carboxylic acids and derivatives	[Pretyrosine]	C10H13NO5	HMDB0304809	mz_00087	7	3.9416	2.84897	4.96122	4.50887	-3.67617	-4.09525	-3.11423	-5.13536
229.153	37	Azoles (Organoheterocyclic compounds)	[Mifentidine]	C13H16N4	HMDB0254714	mz_00283	43	2.44545	3.14098	3.06972	2.64372	-4.32368	0.766686	-2.58197	-1.85133
230.247	4	Organonitrogen compounds	[Xestoaminol C]	C14H31NO	HMDB0304813	mz_00491	104	2.00779	3.65397	3.48879	1.58841	3.38244	1.91488	4.54359	1.32913
230.555	0		UNKNOWN	N/A	N/A	mz_00088	7	-8.08077	-7.8048	-7.3975	-8.28925	-8.31852	-9.39102	-7.26175	-10.3106
231.077	14	Pyrenes	[1-Pyrenecarboxaldehyde]	C17H10O	HMDB0244005	mz_00217	28	3.03496	3.38141	3.54121	2.76416	-1.66072	-2.22202	-2.08355	-3.84079
232.417	0		UNKNOWN	N/A	N/A	mz_00103	12	-8.2468	-6.63662	-8.29228	-9.71257	-5.71918	-7.24777	-4.98999	-8.87511
233.03	0	Diazanaphthalenes (Organoheterocyclic compounds)	["6-Cyano-7-nitroquinoxaline-2;3-dione"]	C9H4N4O4	HMDB0250384	mz_00639	1895	-8.72825	-8.1413	-8.62816	-9.42082	-8.1915	-8.66961	-3.80947	-3.5251
233.112	19	Pyrenes	[Diaminopyrene]	C16H12N2	HMDB0251138	mz_00394	71	-6.46164	-5.54317	-6.50857	-6.92272	-5.0327	2.74898	2.12694	3.36646
234.096	70	Carboxylic acids and derivatives	[(2R)-2-Acetamido-6-hydroxy-2-(sulfanylmethyl)hex-3-enoic acid]	C9H15NO4S	HMDB0257715	mz_00361	65	-2.64241	-5.39672	-3.54307	-2.10107	-3.1299	3.93895	3.76346	3.42345
235.169	2	Organooxygen compounds	["3;5-Di-tert-butyl-4-hydroxybenzaldehyde"]	C15H22O2	HMDB0240643	mz_00634	1325	-3.3697	-2.22323	-4.2551	-3.83911	-2.73372	-2.48537	-1.00183	-5.19436
237.111	3	Organooxygen compounds	["2-[(2;6-Dioxocyclohexyl)methyl]cyclohexane-1;3-dione"]	C13H16O4	HMDB0248526	mz_00627	1192	-2.4364	-2.13461	-2.88457	-3.16179	-3.99283	-3.72735	-2.45603	-4.59631
238.66	0		UNKNOWN	N/A	N/A	mz_00122	13	-4.50764	-4.33065	-4.33307	-5.70012	-6.35104	-4.73132	-3.9777	-5.71638
242.284	1	Organonitrogen compounds	[Dioctylamine]	C16H35N	HMDB0251428	mz_00163	14	-1.59493	1.28918	1.38703	-2.1986	1.41509	-2.40336	0.182941	-2.69149
243.086	66	Naphthalenes	[Lapachol]	C15H14O3	HMDB0253978	mz_00164	14	-1.85787	-2.53376	-3.92238	-2.43995	-4.18597	-4.91236	-2.15049	-4.04835
244.027	1		["7-Hydroxy-3;4-dihydroquinolin-2-yl sulfate"]	C9H9NO5S	HMDB0341076	mz_00465	92	-0.681055	-1.26828	-1.24569	-1.32686	-4.56659	-4.52681	-4.59161	-5.70846
244.091	7	Pyrimidine nucleosides	["4-Amino-5-hydroxy-1-[(2R;5R)-4-hydroxy-5-(hydroxymethyl)oxolan-2-yl]pyrimidin-2-one"]	C9H13N3O5	HMDB0258026	mz_00654	3817	-1.86742	-0.8941	-1.87194	-3.07332	-4.57135	-2.8181	-3.36672	-4.64293
245.079	9	Organooxygen compounds	["1-[(2R;3R;4S;5R)-3;4-Dihydroxy-5-(hydroxymethyl)oxolan-2-yl]oxypyrimidin-2-one"]	C9H12N2O6	HMDB0257989	mz_00402	75	-0.439874	0.306345	-0.121557	-0.419841	-2.30674	-1.65817	-1.6703	-4.17893
252.155	20	Pyridines and derivatives (Organoheterocyclic compounds)	[Midaglizole]	C16H17N3	HMDB0254709	mz_00591	197	-2.98267	-2.85658	-4.82476	-4.89942	-3.6329	-5.05072	-3.08589	-6.7411
253.125	54	Pyridines and derivatives (Organoheterocyclic compounds)	[1-Butyl-3-(pyridine-4-carbonylamino)thiourea]	C11H16N4OS	HMDB0247351	mz_00590	193	-1.58962	-1.05423	-0.398325	-2.64131	-3.56882	-4.28236	-3.44803	-5.07182
253.188	71	Benzazepines	[Didesipramine]	C17H20N2	HMDB0251223	mz_00237	32	-3.70037	-3.41792	-3.76919	-4.76831	-1.94657	-2.15085	-1.15087	-2.44952
253.549	0		UNKNOWN	N/A	N/A	mz_00183	17	-7.71271	-6.47198	-7.19651	-8.08746	-9.38853	-10.6782	-8.5504	-11.8181
255.097	7	Organic phosphoric acids and derivatives	["Butanoic acid; [(diethoxyphosphinyl)oxy]methyl ester"]	C9H19O6P	HMDB0245609	mz_00498	105	-0.25518	-1.40802	-1.57193	-0.506896	-3.26371	-3.02819	-2.91045	-5.05126
261.938	0		UNKNOWN	N/A	N/A	mz_00363	67	-7.17585	-5.59071	-6.02405	-7.882	-8.72623	-8.51242	-8.08576	-11.4191
262.573	0		UNKNOWN	N/A	N/A	mz_00178	16	-9.39267	-8.22165	-9.1724	-10.1666	-6.86584	-9.45057	-5.81739	-9.14437
263.236	4	Organooxygen compounds	["2-(5;8-Tetradecadienyl)cyclobutanone"]	C18H30O	HMDB0037519	mz_00417	79	-4.12811	1.15849	0.0952442	-5.14258	4.24057	-1.40944	2.15731	-2.23943
265.252	135	-	["3;7;11-Trimethyldodeca-2;6;10-trienyl acetate"]	C17H28O2	HMDB0303312	mz_00123	13	2.4538	2.05842	1.72627	1.63563	1.45052	2.34603	3.65631	1.22469
267.017	1	Organic sulfuric acids and derivatives	[3-Methylgallic acid 5-sulfate]	C8H10O8S	HMDB0240444	mz_00485	103	-2.15028	-1.39696	-2.34008	-3.21625	-0.929597	-2.21979	-0.118229	-3.85018
267.109	2	Benzene and substituted derivatives	["2;2-Dimethylpropanal 2;4-dinitrophenylhydrazone"]	C11H14N4O4	HMDB0255799	mz_00408	78	-1.48654	-0.382567	-1.54131	-2.18728	-4.53506	-4.05074	-4.49877	-5.73478
267.121	31	Azoles (Organoheterocyclic compounds)	[Miroprofen]	C16H14N2O2	HMDB0254753	mz_00477	100	-0.956695	-0.67027	-1.62371	-1.3394	-3.91607	-4.30448	-3.59315	-5.54703
267.137	13	-	[Jenamidine B]	C13H18N2O4	HMDB0341430	mz_00278	41	0.0441423	0.35563	-0.7428	-0.994943	5.8631	5.85699	-2.13285	-5.39067
268.263	137	-	[9-Octadecen-1-amine]	C18H37N	HMDB0244390	mz_00543	123	-0.310529	1.59269	0.855083	-0.501376	1.13686	-0.870608	1.5931	-1.99112
269.663	0		UNKNOWN	N/A	N/A	mz_00091	8	-4.01189	-4.34198	-6.88903	-6.13181	-7.57837	-8.41055	-6.2595	-6.02658
269.992	158	-	[Dansyl chloride]	C12H12ClNO2S	HMDB0250846	mz_00440	88	-0.259928	0.512457	0.21897	-1.51765	-4.15592	-2.85999	-2.44784	-4.13929
270.081	23	Purine nucleosides	["2-Amino-6-chloro-9-(2;3-dideoxy-beta-D-glycero-pentofuranosyl)-9H-purine"]	C10H12ClN5O2	HMDB0245000	mz_00502	106	3.46799	4.61772	4.11017	2.47911	5.23995	2.40377	5.64802	1.73345
270.156	43	Carboxylic acids and derivatives	[(2S)-1-[2-[[(2S)-Pyrrolidine-2-carbonyl]amino]acetyl]pyrrolidine-2-carboxylic Acid]	C12H19N3O4	HMDB0260136	mz_00197	22	0.830754	1.81941	0.768518	-0.732284	1.39905	-0.878148	2.79548	-1.87885
272.111	5	Organooxygen compounds	[4-Aminophenylmannoside]	C12H17NO6	HMDB0246178	mz_00473	97	2.153	3.32849	2.44572	2.10217	-0.843589	-2.2444	0.0611046	-3.30384
273.039	13	Organic sulfuric acids and derivatives	[5-(4'-Hydroxyphenyl)-γ-valerolactone 4'-sulfate]	C11H12O6S	HMDB0240700	mz_00001	1	-2.87076	-2.20301	-2.82793	-3.73935	-3.72392	-5.28511	-5.68703	-6.99888
273.744	0		UNKNOWN	N/A	N/A	mz_00092	8	-5.5738	-5.27017	-7.72542	-8.37526	-7.70336	-8.95432	-7.09746	-6.64671
274.274	76	Benzene and substituted derivatives	[Fenpropidin]	C19H31N	HMDB0252217	mz_00098	11	6.92675	8.82263	6.50472	5.91203	6.99055	6.65672	9.17556	5.77468
275.175	39	Fatty Acyls	[5-hydroxytetradecanedioic acid]	C14H26O5	HMDB0340850	mz_00661	4205	1.76001	-0.794376	0.661824	1.27678	-4.59741	-4.63118	-4.47906	-6.16081
275.201	15	Organonitrogen compounds	[Adelmidrol]	C13H26N2O4	HMDB0248003	mz_00337	55	-1.53563	-2.32295	-3.60928	-2.70195	0.0368052	2.21495	1.64595	-0.173002
275.993	24	Benzene and substituted derivatives	[Iobenguane]	C8H10IN3	HMDB0253507	mz_00104	12	-6.31193	-6.04062	-5.91367	-7.17246	-3.73196	-6.19021	-4.30796	-7.06702
276.848	0		UNKNOWN	N/A	N/A	mz_00649	3518	-2.30979	-2.04454	-1.60887	-2.63333	-4.45371	-5.78825	-4.84439	-7.61063
277.1	10	Indoles and derivatives (Organoheterocyclic compounds)	[Meisoindigo]	C17H12N2O2	HMDB0254414	mz_00630	1265	-2.45086	-2.09141	-3.42983	-3.36856	-4.1928	-4.33117	-3.59634	-5.20118
277.134	2	Naphthalenes	[Sudan II]	C18H16N2O	HMDB0258558	mz_00204	23	-1.41294	-1.39927	-1.34724	-2.48913	-3.15705	-4.06401	-2.47727	-5.67438
278.01	42	Benzene and substituted derivatives	["N-(3;5-Dichlorophenyl)-2-hydroxysuccinamic acid"]	C10H9Cl2NO4	HMDB0246925	mz_00105	12	0.0704606	0.376034	0.952079	-0.168596	1.37871	-0.170414	1.76935	-0.605434
279.01	17	Organoheterocyclic compounds	[Arctic acid C]	C13H10O3S2	HMDB0302296	mz_00409	78	-2.56924	-2.5594	-2.91936	-3.34918	-7.23626	-6.61146	-6.05453	-7.68179
279.589	0		UNKNOWN	N/A	N/A	mz_00179	16	-8.57958	-7.84092	-8.1111	-9.18836	-4.87902	-7.35246	-3.07459	-7.80526
280.037	10	Benzene and substituted derivatives	[Fasentin]	C11H9ClF3NO2	HMDB0252172	mz_00106	12	-0.684527	-0.394766	-0.0126655	-1.07016	0.531228	-0.87994	1.16009	-1.25654
280.263	2	Fatty Acyls	[Linoleamide]	C18H33NO	HMDB0062656	mz_00653	3742	-4.30609	-2.77785	-3.09678	-4.96692	1.46329	0.0837824	-0.649889	-5.56059
282.356	0		UNKNOWN	N/A	N/A	mz_00124	13	1.30593	0.888485	0.295775	0.0385211	-0.506308	1.12651	2.78207	-0.23606
284.102	9	Pyrimidine nucleosides	["1-[(2R;5R)-4-Azidooxy-5-(hydroxymethyl)oxolan-2-yl]-5-methylpyrimidine-2;4-dione"]	C10H13N5O5	HMDB0257735	mz_00093	8	-2.00016	-2.59166	-3.06894	-3.97076	-4.46209	-4.88775	-3.36932	-3.53121
285.295	57	Fatty Acyls	["2-Octadecanone; 3-hydroxy-"]	C18H36O2	HMDB0245276	mz_00095	9	-3.48255	-2.10213	-2.34634	-3.81337	-1.47395	-3.95004	-0.826597	-4.56556
286.885	0		UNKNOWN	N/A	N/A	mz_00218	28	-6.84427	-5.74421	-6.16253	-7.07224	-8.00507	-9.41271	-6.97201	-10.2979
287.054	12	Organic carbonic acids and derivatives	[Tauromustine]	C7H15ClN4O4S	HMDB0258745	mz_00646	2603	-1.75728	-0.502472	-1.74086	-2.96884	-1.31771	-0.178856	-1.38984	0.864218
288.092	19	Benzene and substituted derivatives	[3-O-Methyltolcapone]	C15H13NO5	HMDB0244556	mz_00198	22	8.21952	9.32831	8.2248	6.87113	8.81018	6.67275	10.7663	5.98067
292.21	15	Anthracenes	[Melitracen]	C21H25N	HMDB0254426	mz_00043	4	-2.20925	-0.608518	-1.06538	-2.86278	0.00919524	-1.43696	0.401379	-3.76173
293.211	40	Benzene and substituted derivatives	[Farmocaine]	C17H28N2O2	HMDB0252168	mz_00023	3	-2.86115	-2.11458	-1.91157	-3.5732	1.30545	1.50178	2.99083	-1.68551
294.048	15	Benzene and substituted derivatives	[N-(2-hydroxymethyl-3-chloro-4-hydroxyphenyl)anthranilic acid]	C14H12ClNO4	HMDB0060007	mz_00513	113	-2.90666	-2.06146	-2.20985	-3.85048	-4.93977	-3.82148	-4.58679	-7.52999
295.101	48	Purine nucleosides	[5'-N-Methylcarboxamidoadenosine]	C11H14N6O4	HMDB0246883	mz_00629	1264	1.59341	2.15099	0.904893	0.759137	-3.17631	-2.62514	-1.22158	-1.4361
296.599	0		UNKNOWN	N/A	N/A	mz_00180	16	-9.33122	-8.30471	-8.55625	-10.0125	-5.43639	-6.54286	-3.47016	-9.51274
298.108	10	Phenol ethers	[Tritiozine]	C14H19NO4S	HMDB0259284	mz_00652	3716	-1.39784	-1.28636	-1.81099	-2.07844	-4.93057	-5.11235	-0.334536	-4.40312
299.2	3	Steroids and steroid derivatives	[17-Dihydroexemestane]	C20H26O2	HMDB0244765	mz_00238	32	-4.89045	0.550433	-2.99591	-5.80077	-0.586827	-0.822558	0.282875	-1.04159
300.677	0		UNKNOWN	N/A	N/A	mz_00044	4	-5.46972	-4.40894	-4.29579	-5.84245	-5.19737	-6.51017	-4.44337	-7.15191
301.069	6	Neoflavonoids	["5;3';4'-Trihydroxy-7-methoxy-4-phenylcoumarin"]	C16H12O6	HMDB0250025	mz_00403	75	3.27795	4.06535	3.63	3.1614	-1.88549	-2.66947	-3.19019	-4.29005
301.83	0		UNKNOWN	N/A	N/A	mz_00486	103	-4.10264	-3.03589	-5.28236	-5.32602	-2.41056	-4.261	-1.89788	-5.29941
302.042	21	Organoheterocyclic compounds	[Azinphosmethyl oxon]	C10H12N3O4PS	HMDB0248808	mz_00002	1	1.74329	2.48357	2.01762	1.10535	-4.42271	-3.33105	-5.89975	-5.61608
302.109	5	Benzene and substituted derivatives	["1H-1;2;4-Triazole-1-ethanol; alpha;alpha-bis(4-fluorophenyl)-"]	C16H13F2N3O	HMDB0253347	mz_00404	76	-2.9352	1.44427	-3.07559	-4.41382	-2.32068	-3.59131	-1.20875	-4.45285
302.749	0		UNKNOWN	N/A	N/A	mz_00045	4	-7.02415	-5.58662	-5.72971	-7.72587	-6.22713	-6.59459	-5.14853	-7.51023
304.3	120	-	[Fenpropimorph]	C20H33NO	HMDB0037270	mz_00608	358	7.70357	8.19269	8.46089	7.17983	7.48288	4.11405	8.06052	4.98706
307.021	11	Benzene and substituted derivatives	["2;2-Dichloro-N-[2-hydroxy-1-(hydroxymethyl)-2-(4-nitrosophenyl)ethyl]acetamide"]	C11H12Cl2N2O4	HMDB0245329	mz_00229	30	-2.14941	-1.21013	0.162087	-1.28659	-3.33544	-3.99658	-4.0226	-6.93199
308.223	1	Phenols	[4-Hydroxypenbutolol]	C18H29NO3	HMDB0246463	mz_00107	12	-4.05431	-0.750227	-0.107073	-4.33769	4.58519	3.864	4.41777	3.9993
309.783	0		UNKNOWN	N/A	N/A	mz_00609	358	-3.74258	-3.14889	-3.34109	-4.20798	-3.70622	-3.69641	-2.04434	-5.19291
310.041	37	Quinolines and derivatives (Organoheterocyclic compounds)	["2;8-bis-Trifluoromethyl-4-quinoline carboxylic acid"]	C12H5F6NO2	HMDB0060726	mz_00487	103	-1.3331	-0.495504	-1.2964	-2.28103	0.0123104	-1.52887	0.713732	-2.97253
310.074	32	Benzene and substituted derivatives	[Hydroxylumiracoxib]	C15H13ClFNO3	HMDB0060927	mz_00284	43	5.01138	5.79713	5.88801	4.50698	7.1905	6.38253	7.59808	4.66236
311.156	19	Pyrrolopyrimidines (Organoheterocyclic compounds )	[Delgocitinib]	C16H18N6O	HMDB0250969	mz_00529	122	-1.4521	-0.261615	-1.04733	-3.2853	0.333388	-0.326352	0.559599	-4.28713
311.473	0		UNKNOWN	N/A	N/A	mz_00072	6	-6.09035	-6.15506	-5.53227	-8.6171	-5.51169	-7.39228	-5.21749	-7.84242
312.5	0		UNKNOWN	N/A	N/A	mz_00003	1	-5.64313	-4.78571	-5.46087	-6.38159	-7.86295	-9.13906	-7.55185	-10.7004
314.091	37	Benzothiepins (Organoheterocyclic compounds)	[Pipethiadene]	C18H19NS2	HMDB0256582	mz_00392	69	-0.579696	0.142788	-1.2724	-1.90011	1.55946	3.10985	3.12963	3.17262
315.276	43	Fatty Acyls	[11-hydroxynonadecanoic acid]	C19H38O3	HMDB0340924	mz_00567	150	-6.01698	-3.70975	-4.02201	-6.8022	0.13307	-1.51514	-1.46697	-6.71529
316.284	1	Organonitrogen compounds	[Dehydrophytosphingosine]	C18H37NO3	HMDB0038057	mz_00068	5	-4.16015	-3.48988	-3.46053	-5.41133	1.50895	0.380159	0.375576	-2.0658
321.037	3	Benzene and substituted derivatives	[Phenthoate]	C12H17O4PS2	HMDB0256420	mz_00435	83	-1.60486	-1.82371	-1.7666	-1.89883	-3.54351	-2.05525	-1.15305	-2.6254
323.305	32	fatty Acyls	["(11Z;14Z)-henicosa-11;14-dienoic acid"]	C21H38O2	HMDB0340937	mz_00353	62	-3.29728	-3.17425	-3.26258	-4.10622	-2.76917	-3.06248	-1.84173	-5.04447
324.286	12	Organonitrogen compounds	[Linoleoyl ethanolamide]	C20H37NO2	HMDB0012252	mz_00405	77	-3.60286	-1.07835	-1.85239	-5.0972	0.135637	-2.13246	-1.47496	-3.93753
325.246	26	Fatty Acyls	[(10Z)-Pentadec-10-enoylcarnitine]	C22H41NO4	HMDB0241436	mz_00046	4	-1.21568	0.136725	-0.473009	-2.50346	0.379352	-1.87211	0.258159	-3.18132
326.368	0		UNKNOWN	N/A	N/A	mz_00047	4	2.60477	4.01452	4.19321	1.78887	3.81155	0.824942	3.92613	0.698242
328.083	7	Benzodiazepines (Organoheterocyclic compounds)	[7-Acetamidoclonazepam]	C17H14ClN3O2	HMDB0247227	mz_00219	28	-1.16486	-0.036576	-0.649011	-1.44338	-3.49854	-3.6083	-3.08982	-4.22742
328.368	110	-	[N-Heptanoylsolamine]	C19H41N3O	HMDB0031203	mz_00073	6	-5.11278	-2.85926	-4.0365	-7.04136	-3.30373	-5.36655	-2.26337	-5.67691
329.078	18	Purine nucleosides	[8-Nitroguanosine]	C10H12N6O7	HMDB0247454	mz_00559	132	-2.67591	-2.01675	-2.77573	-3.2525	-5.77401	-5.45705	-5.80301	-6.13336
330.228	3	Fatty Acyls	[6-Keto-decanoylcarnitine]	C17H31NO5	HMDB0013202	mz_00024	3	-2.89694	-0.2742	-1.51527	-3.90744	-1.24621	-4.07669	-0.464842	-3.42109
331.544	0		UNKNOWN	N/A	N/A	mz_00096	10	-3.10933	-3.54319	-3.18052	-4.06061	-3.15643	-3.48478	-2.38139	-3.97351
332.331	0		UNKNOWN	N/A	N/A	mz_00074	6	5.40775	6.11335	6.50505	4.00905	6.14386	1.44252	6.67554	2.53103
332.887	0		UNKNOWN	N/A	N/A	mz_00610	358	-4.56937	-3.68558	-3.9662	-5.04665	-4.1352	-5.90397	-3.00584	-6.23731
333.093	9	Benzene and substituted derivatives	[Acedapsone]	C16H16N2O4S	HMDB0247894	mz_00514	113	1.16935	1.41835	1.19927	1.06656	-4.80524	-4.59334	-4.37501	-7.64432
333.753	0		UNKNOWN	N/A	N/A	mz_00611	358	-4.45318	-4.30436	-3.73087	-5.41961	-4.09143	-6.65966	-3.05711	-5.85774
335.056	10	Benzene and substituted derivatives	[Chlorethylclonidine]	C13H17Cl3N4	HMDB0250114	mz_00530	122	-1.04324	0.177282	-0.223859	-1.62624	-0.500133	-1.39771	0.0666759	-3.27884
336.413	0		UNKNOWN	N/A	N/A	mz_00097	10	-6.478	-6.55738	-7.9501	-9.10811	-4.74651	-6.99822	-4.01139	-8.10275
336.683	0		UNKNOWN	N/A	N/A	mz_00048	4	-5.23772	-2.8863	-4.24043	-6.19066	-4.94033	-6.3242	-3.99703	-6.63685
340.38	34	Diazinanes (Organoheterocyclic compounds )	[Hexetidine]	C21H45N3	HMDB0253159	mz_00075	6	-3.94405	-0.133591	-0.363972	-4.53016	-0.770938	-3.27072	0.00800457	-3.94477
343.02	29	Benzene and substituted derivatives	[Iodoproxyfan]	C13H15IN2O	HMDB0253532	mz_00250	38	-3.0521	0.434616	-0.855659	-1.33983	0.121771	-5.22581	-0.453801	-1.39917
344.351	101	-	[N-Acetylsphinganine]	C20H41NO3	HMDB0249513	mz_00165	14	-0.965596	-0.497343	-1.52959	-2.24091	0.502425	-1.94034	0.585986	-2.05947
347.14	2	Benzene and substituted derivatives	[2-(4-Methylphenoxy)-7-(4-chlorophenyl)heptanoic acid]	C20H23ClO3	HMDB0244635	mz_00248	37	0.295703	2.21601	1.64756	-0.314009	1.74793	-1.27633	1.33976	-2.62061
347.974	0		UNKNOWN	N/A	N/A	mz_00125	13	-5.31266	-5.42228	-5.25236	-6.66979	-5.9338	-7.02202	-5.58318	-7.62397
348.723	0		UNKNOWN	N/A	N/A	mz_00126	13	-4.18682	-3.4464	-4.24835	-6.21123	-4.64224	-6.92741	-3.8397	-4.51815
349.256	22	Stilbenes	["1-Cyclohexyl-4-(1;2-diphenylethyl)piperazine"]	C24H32N2	HMDB0254934	mz_00025	3	-1.37692	0.267752	0.859239	-2.0508	2.36583	1.21299	2.84732	-2.67856
351.054	7	Benzene and substituted derivatives	[Sulofenur]	C16H15ClN2O3S	HMDB0258616	mz_00410	78	0.145265	-0.63409	-1.02956	-0.298966	-4.58654	-5.6216	-4.87461	-7.50097
351.574	0		UNKNOWN	N/A	N/A	mz_00427	80	-8.88923	-8.8471	-5.45278	-6.97194	-8.52399	-9.08866	-7.4158	-9.15787
352.285	0		UNKNOWN	N/A	N/A	mz_00127	13	0.856512	1.3618	1.29823	-0.145413	2.1756	0.564129	3.05113	-0.533649
353.267	5	Fatty Acyls	[(10Z)-Heptadec-10-enoylcarnitine]	C24H45NO4	HMDB0241517	mz_00418	79	-4.43877	-2.64147	-2.73423	-5.02775	4.2314	-1.28397	2.8343	-1.84214
353.267	4	Fatty Acyls	[(10Z)-Heptadec-10-enoylcarnitine]	C24H45NO4	HMDB0241517	mz_00319	48	-3.0522	-1.39448	-1.56296	-5.67869	-0.164362	-2.78293	0.552544	-3.7948
353.27	3	Fatty Acyls	[(10Z)-Heptadec-10-enoylcarnitine]	C24H45NO4	HMDB0241517	mz_00633	1324	-4.9941	-1.44961	-1.61526	-5.27208	3.69239	-1.79156	0.926289	-3.69495
354.082	17	Benzimidazoles (Organoheterocyclic compounds)	[2-((4-Methoxy-3-methyl-2-pyridylmethyl)sulfo)-5-trifluoromethyl-1H-benzimidazole]	C16H14F3N3OS	HMDB0248831	mz_00285	43	-3.76747	-2.80973	-2.93146	-3.98702	-1.29385	-1.39433	-1.07977	-4.11694
354.285	16	Benzene and substituted derivatives	[Laurdan]	C24H35NO	HMDB0253991	mz_00488	103	-0.540609	0.589296	0.41506	-0.771205	0.696652	-0.478329	1.48598	-1.33758
355.04	5	Lactams (Organoheterocyclic compounds )	[Desacetylcephalothin]	C14H14N2O5S2	HMDB0247000	mz_00411	78	-5.61938	-5.10214	-5.99902	-7.05816	-5.35634	-6.65924	-3.21844	-6.15034
355.283	4	Fatty Acyls	[6-MethylHexadecanoylcarnitine]	C24H47NO4	HMDB0240865	mz_00419	79	-3.77052	-0.170805	-0.55433	-4.40482	3.60384	-1.5191	1.54879	-2.60559
357.356	45	Fatty Acyls	["erythro-6;8-Tricosanediol"]	C23H48O2	HMDB0041070	mz_00166	14	1.14279	2.51001	2.4321	0.0699858	3.16772	-0.877051	3.85858	0.939053
357.587	0		UNKNOWN	N/A	N/A	mz_00499	105	-8.82211	-6.37041	-7.28632	-9.09494	-9.00115	-10.2686	-7.56399	-10.7779
359.077	4	Carboxylic acids and derivatives	[Succinyldisalicylic acid]	C18H14O8	HMDB0251143	mz_00004	1	-1.55646	-0.639697	-1.58902	-2.55686	-5.10903	-5.26402	-5.78655	-6.721
360.36	93	-	[5-Decanoyl-2-nonylpyridine]	C24H41NO	HMDB0035516	mz_00026	3	0.336121	2.36725	2.57006	-0.29707	1.17146	-0.486578	2.75846	-1.60851
360.367	115	-	[5-Decanoyl-2-nonylpyridine]	C24H41NO	HMDB0035516	mz_00076	6	-0.64336	1.7752	1.16063	-1.83216	1.55423	-0.216814	2.84707	-1.1316
360.588	0		UNKNOWN	N/A	N/A	mz_00234	31	-4.74435	-7.37876	-5.29671	-7.29784	-3.76238	-4.82582	-0.919814	-3.59173
361.345	96	-	[1-Hydroxy-1-phenyl-3-octadecanone]	C24H40O2	HMDB0035679	mz_00612	358	-0.671151	0.514247	0.66822	-1.6418	-0.686883	-1.01117	1.20243	-2.79367
361.803	0		UNKNOWN	N/A	N/A	mz_00049	4	-6.26463	-5.38179	-2.09364	-5.80716	-5.33263	-7.44892	-4.55258	-7.50454
363.303	20	Organooxygen compounds	[Tetraethylene glycol monododecyl ether]	C20H42O5	HMDB0246913	mz_00128	13	-0.288128	1.63296	1.62083	-1.74046	1.99349	-1.30699	1.6328	-2.32633
365.104	1	Organic sulfonic acids and derivatives	[Lykurim]	C10H24N2O8S2	HMDB0254257	mz_00012	2	8.68656	9.27241	9.10295	8.31827	2.05757	4.04352	0.994706	-0.248235
365.234	5	Steroids and steroid derivatives	["11beta;17alpha;20beta;21-Tetrahydroxypregn-4-en-3-one"]	C21H32O5	HMDB0341222	mz_00077	6	-4.32984	-2.67757	-3.63341	-5.71145	-1.43674	-1.2407	0.438745	-4.29724
366.3	1	Carboxylic acids and derivatives	[N-Linoleoyl GABA]	C22H39NO3	HMDB0062334	mz_00078	6	-1.7286	0.0821741	0.470323	-2.44885	0.508664	-2.94141	-0.158686	-4.37347
367.993	3	Benzoxazoles	[Phosalone]	C12H15ClNO4PS2	HMDB0041985	mz_00251	38	-6.16639	-4.04637	-5.21947	-5.41576	-4.07367	-7.24466	-4.01488	-5.33115
368.034	9	Benzothiazines	[5'-Hydroxymethyl meloxicam]	C14H13N3O5S2	HMDB0060780	mz_00286	43	-6.8021	-6.09602	-6.14072	-7.63046	-1.84587	-3.91729	-1.77351	-4.45777
370.77	0		UNKNOWN	N/A	N/A	mz_00561	133	-0.481975	-0.354812	-0.113097	-1.85498	1.50561	-2.03471	2.0039	-3.27492
371.229	19	Steroids and steroid derivatives	[Nestorone]	C23H30O4	HMDB0255548	mz_00431	81	0.0843322	0.270603	0.461126	-0.352012	0.988117	1.25891	1.02822	-0.362196
373.757	0		UNKNOWN	N/A	N/A	mz_00108	12	-4.17804	-3.81564	-3.89762	-5.63673	-2.04891	-5.8921	-0.699447	-6.83637
374.364	59	Piperidines ( Organoheterocyclic compounds )	[Pipereicosalidine]	C25H43NO	HMDB0039738	mz_00230	30	2.96494	4.24636	3.74531	2.3447	4.75829	2.92672	6.16087	2.96037
374.364	60	Piperidines ( Organoheterocyclic compounds )	[Pipereicosalidine]	C25H43NO	HMDB0039738	mz_00079	6	3.22444	4.76396	3.68092	1.79936	5.12272	3.10061	6.54987	3.24134
377.145	38	Organooxygen compounds	[Sergliflozin A]	C20H24O7	HMDB0258246	mz_00478	100	-0.673345	0.839855	0.00479802	-0.97608	2.95754	2.71916	1.85397	1.11987
378.323	59	Fatty Acyls	[Arachidonoyl Serinol]	C23H39NO3	HMDB0013650	mz_00167	14	-3.62931	-0.866691	-2.37651	-4.4999	-0.55462	-3.30568	0.374851	-4.45899
380.246	25	Organic phosphonic acids and derivatives	[N-palmitoyl-phosphoethanolamine]	C18H38NO5P	HMDB0059630	mz_00483	102	-3.48344	0.569598	-1.81612	-5.40852	0.1327	-3.03035	-1.3736	-4.53161
388.766	0		UNKNOWN	N/A	N/A	mz_00109	12	-5.25234	-5.80269	-5.56129	-7.08008	-4.30098	-7.03027	-3.28824	-7.82741
391.746	0		UNKNOWN	N/A	N/A	mz_00252	38	-3.52121	-3.91401	-2.80732	-4.67258	-3.72276	-4.62686	-3.18398	-5.13266
393.224	102	glycerolipids	["MG(0:0/20:4(5Z;8Z;11Z;13E)+=O(15)/0:0)"]	C23H36O5	HMDB0260539	mz_00205	23	-4.11383	-3.5925	-4.69967	-4.48612	-1.51723	1.1823	-1.40319	-2.0168
395.086	12	Benzene and substituted derivatives	[Diflufenican]	C19H11F5N2O2	HMDB0251262	mz_00466	92	-3.55993	-3.99366	-4.43984	-4.4701	-4.54617	-5.25937	-3.11191	-6.33588
395.368	52	Organooxygen compounds	["10;12-Hexacosanedione"]	C26H50O2	HMDB0035550	mz_00338	55	-3.85135	-2.79592	-3.58941	-4.5178	0.793757	-2.12888	2.37027	-3.00265
395.521	0		UNKNOWN	N/A	N/A	mz_00050	4	-5.40421	-5.09052	-5.11049	-7.17841	-4.87259	-7.12191	-4.48678	-7.41349
397.09	6	Thiophenes (Organoheterocyclic compounds)	["4H-Thieno(2;3-b)thiopyran-2-sulfonamide; 5;6-dihydro-6-(3-methoxypropyl)-4-(propylamino)-; 7;7-dioxide; (4S;6S)-"]	C14H24N2O5S3	HMDB0259434	mz_00364	67	-0.606754	0.332053	-0.465492	-0.848561	-4.18386	-4.73458	-4.58928	-6.3964
399.368	14	Steroids and steroid derivatives	["(1S;4S)-3-[2-[(1R;3As;7aR)-1-[(2R;5R)-5;6-dimethylhept-3-en-2-yl]-7a-methyl-2;3;3a;5;6;7-hexahydro-1H-inden-4-ylidene]ethylidene]-4-methylcyclohexan-1-ol"]	C28H46O	HMDB0260108	mz_00295	44	-2.192	-0.226971	-0.499773	-3.59635	0.894483	0.102488	1.20374	-3.72636
400.148	4	Quinolines and derivatives (Organoheterocyclic compounds)	[Difloxacin]	C21H19F2N3O3	HMDB0251259	mz_00467	92	-1.73639	-2.88241	-3.42625	-1.99848	-2.54374	-2.93206	-4.29416	-2.55801
400.99	6	Organonitrogen compounds	[6-Aminocoumarinhydrochloride]	C9H19Cl2N2O5PS2	HMDB0244963	mz_00253	38	-5.60806	-2.81669	-3.1944	-4.0959	-2.51485	-6.31358	-3.25062	-4.46092
401.638	0		UNKNOWN	N/A	N/A	mz_00500	105	-8.10635	-7.20891	-7.17486	-9.55795	-7.8338	-9.60675	-6.90186	-11.0341
402.018	20	Indanes	["5-Methanesulfonamido-6-(2;4-difluorothiophenyl)-1-indanone"]	C16H13F2NO3S3	HMDB0246821	mz_00648	3495	-4.82015	-4.62362	-4.90713	-6.00953	-5.12496	-6.17586	-4.62699	-6.69142
405.77	0		UNKNOWN	N/A	N/A	mz_00428	80	-7.5276	-6.65026	-5.33803	-7.17444	-6.51455	-8.51253	-6.04865	-8.62955
405.988	0		UNKNOWN	N/A	N/A	mz_00441	88	-2.45734	-1.72051	-2.31496	-3.97791	-6.11782	-4.79008	-4.92608	-5.9728
407.057	17	Cinnamic acids and derivatives	[1-O-p-Coumaroyl-(b-D-glucose 6-O-sulfate)]	C15H18O11S	HMDB0041174	mz_00526	121	-1.48089	-1.39784	-2.39996	-2.17383	-3.4183	-3.30748	-4.74713	-3.39417
407.348	10	Fatty Acyls	["3;4-Dimethyl-5-pentyl-2-furanpentadecanoic acid"]	C26H46O3	HMDB0112081	mz_00080	6	-1.88459	0.765659	-0.205686	-3.40718	0.743344	-1.65748	1.87992	-2.7764
408.011	83	Organooxygen compounds	[4-Mercaptobutyl glucosinolate]	C11H21NO9S3	HMDB0039895	mz_00220	28	-2.81845	-2.18787	-2.79912	-3.47166	-4.93538	-4.94382	-5.30042	-5.85687
411.364	42	Fatty Acyls	[10-Methylicosanoylcarnitine]	C28H55NO4	HMDB0240913	mz_00296	44	-1.72125	0.663312	0.33642	-3.02904	1.09075	0.822995	3.16683	-3.02937
412.047	7	Azoles (Organoheterocyclic compounds)	[Carfentrazone-ethyl]	C15H14Cl2F3N3O3	HMDB0249673	mz_00474	97	-4.22305	-3.72845	-5.31796	-6.0652	-3.00607	-3.35539	-3.02966	-4.3895
412.946	0		UNKNOWN	N/A	N/A	mz_00110	12	-5.47262	-4.90462	-5.1864	-5.96505	-4.631	-5.38639	-3.36617	-5.93112
414.587	0		UNKNOWN	N/A	N/A	mz_00051	4	-4.97124	-3.86623	-4.9852	-6.22488	-4.67405	-5.38513	-4.38667	-6.71771
417.04	29	Organooxygen compounds	["5-[(4-{[3-Chloro-5-(trifluoromethyl)pyridin-2-yl]oxy}-2-methylphenyl)methyl]-1;3-thiazolidine-2;4-dione"]	C17H12ClF3N2O3S	HMDB0250516	mz_00581	165	1.67587	2.77125	2.3841	1.24508	3.01123	1.78474	3.56768	0.883631
419.835	0		UNKNOWN	N/A	N/A	mz_00052	4	-4.78206	-4.60488	-4.71558	-5.27652	-4.3419	-4.7631	-4.01493	-5.27125
420.003	88	-	["S-(2;2-Dichloro-1-hydroxy)ethyl glutathione"]	C12H19Cl2N3O7S	HMDB0060506	mz_00279	41	-5.07223	-4.95662	-5.76524	-6.14534	-3.18082	-2.95366	-3.35041	-5.80644
420.884	0		UNKNOWN	N/A	N/A	mz_00573	158	-8.68917	-7.54746	-7.97038	-9.11878	-2.18149	-3.3027	-2.76836	-4.34981
421.136	12	Pyridines and derivatives	["10-Chloro-1-[(3S)-3-hydroxypyrrolidine-1-carbonyl]-3-phenyl-6;7-dihydrobenzo[a]quinolizin-4-one"]	C24H21ClN2O3	HMDB0259567	mz_00468	92	-1.64119	-0.621232	-0.882959	-3.00254	-3.30297	-5.19783	-3.60364	-6.0472
421.28	35	Fatty Acyls	["10-(3;4-Dimethyl-5-pentylfuran-2-yl)decanoylcarnitine"]	C28H49NO5	HMDB0241827	mz_00330	50	2.12645	2.49363	2.00423	1.2232	-1.21498	-3.46851	-1.16348	-3.84249
422.53	0		UNKNOWN	N/A	N/A	mz_00053	4	-4.73898	-4.88136	-4.79283	-5.4902	-3.97107	-5.16253	-3.40362	-6.62997
423.284	2	Fatty Acyls	[3-((((-Oxoheptyl)amino)acetyl)amino)methyl-7-oxobicyclo(2;2;1)hept-2-yl-5-heptenoic acid]	C23H38N2O5	HMDB0258446	mz_00331	50	-2.18712	-1.777	-2.37847	-3.51212	-1.9185	-4.10853	-1.67646	-5.47564
423.356	21	Fatty Acyls	[(11Z)-Docos-11-enoylcarnitine]	C29H55NO4	HMDB0241602	mz_00206	23	-4.12439	-3.29638	-3.82905	-4.93955	-4.88913	-5.38482	-3.9357	-7.61067
427.178	1	Benzocycloheptapyridines (Organoheterocyclic compounds )	[Descarboxyethoxyloratadine]	C24H27ClN2O3	HMDB0251032	mz_00184	17	-2.5767	-2.53694	-3.19784	-3.55561	-5.03917	-7.32974	-3.95963	-7.65218
427.374	10	Glycerolipids	[1-O-Isopentyl-3-O-octadec-2-enoyl glycerol]	C26H50O4	HMDB0302897	mz_00297	44	-1.02776	0.235378	-0.182388	-2.41313	0.278203	-0.0391101	1.10876	-2.34606
427.822	0		UNKNOWN	N/A	N/A	mz_00129	13	-1.95791	-3.52869	-3.26548	-3.43682	-4.48709	-3.49723	-3.3287	-5.86719
428.983	87	Purine nucleotides	[IDP]	C10H14N4O11P2	HMDB0003335	mz_00594	299	-6.27662	-5.65458	-5.98934	-6.8265	-6.8679	-7.7779	-3.11615	-2.59634
431.813	0		UNKNOWN	N/A	N/A	mz_00130	13	-5.58099	-4.52815	-4.81142	-6.47821	-5.21002	-6.9375	-3.52326	-7.85263
434.773	0		UNKNOWN	N/A	N/A	mz_00429	80	-8.1342	-7.43668	-6.45089	-7.87936	-7.13672	-8.25638	-6.09402	-8.98947
440.414	9	Carboxylic acids and derivatives - Amino acids, peptides, and analogues	[Pentacosanoylglycine]	C27H53NO3	HMDB0013297	mz_00131	13	-1.95957	1.19408	1.30542	-3.62048	1.1652	-2.20927	1.95512	-3.94184
440.947	0		UNKNOWN	N/A	N/A	mz_00556	128	-5.30982	-4.89473	-5.79178	-6.7644	-7.53918	-6.48048	-6.11981	-7.16929
440.991	70	Lactams (Organoheterocyclic compounds)	[Ceftezole]	C13H12N8O4S3	HMDB0249781	mz_00620	765	-5.19799	-5.34764	-5.40248	-6.1298	-3.62011	-4.04037	-2.84669	-5.245
444.195	7	Naphthalenes	[Lucitanib]	C26H25N3O4	HMDB0254194	mz_00246	34	-2.60567	-2.11536	-2.3694	-4.23122	-4.72637	-2.58075	-1.68652	-2.42223
446.145	11	Diazinanes (Organoheterocyclic compounds )	[Dehydroaripiprazole]	C23H25Cl2N3O2	HMDB0250942	mz_00531	122	-0.993088	-1.20103	-1.4496	-1.58467	-4.08803	-5.97888	-0.618556	-5.60966
449.488	44	Unsaturated hydrocarbons	[8-Methyl-3-hentriacontene]	C32H64	HMDB0035279	mz_00054	4	-5.65452	-4.14686	-3.56775	-6.98467	-3.16206	-6.0071	-2.85876	-7.49095
451.124	2	Flavonoids	[Cyanidin-3-o-beta-glucopyranoside]	C21H22O11	HMDB0250605	mz_00365	67	-1.55665	0.175945	-1.10737	-2.52617	-5.73916	-6.41056	-5.10957	-9.03813
451.146	2	Steroids and steroid derivatives	["4-Androsten-3beta;17beta-diol disulfate"]	C19H30O8S2	HMDB0240313	mz_00185	17	2.2748	2.40078	0.273998	1.31	-4.27383	-3.23136	-3.0315	-4.09886
451.192	15	Pyrroles (Organoheterocyclic compounds)	[Flutroline]	C27H25F3N2O	HMDB0252421	mz_00647	3475	-2.13339	-0.947231	-3.06569	-3.76805	-4.52426	-3.99303	-4.16677	-5.11798
451.374	10	Fatty Acyls	[(15Z)-tetracos-15-enoylcarnitine]	C31H59NO4	HMDB0241632	mz_00081	6	-3.73504	-1.52305	-1.98863	-4.74731	-1.25522	-3.82442	0.119863	-4.95258
453.131	12	Pyridines and derivatives (Organoheterocyclic compounds)	[Lumacaftor]	C24H18F2N2O5	HMDB0247669	mz_00273	39	-0.75247	-0.451364	-0.98043	-1.74493	-2.57152	-2.07207	-4.84974	-2.67157
454.294	2	Glycerophospholipids	[[3-[2-Aminoethoxy(hydroxy)phosphoryl]oxy-2-hydroxypropyl] hexadecanoate]	C21H44NO7P	HMDB0256030	mz_00346	58	-2.06303	1.72974	1.639	-3.97123	4.83562	0.208629	4.64131	-1.04578
459.129	47	Organooxygen compounds	[12-Hydroxynevirapine glucuronide]	C21H22N4O8	HMDB0060705	mz_00557	128	-0.572224	2.60682	2.21752	-0.594016	-5.11223	-5.46479	-5.00268	-7.35779
459.283	17	Benzazepines	[Motolimod]	C28H34N4O2	HMDB0254904	mz_00432	81	-2.2418	-1.39278	-1.58942	-2.81383	-0.934937	-1.79323	-1.54862	-3.15523
462.054	4	Benzene and substituted derivatives	[Lactofen]	C19H15ClF3NO7	HMDB0253946	mz_00412	78	-4.8613	-3.88689	-4.08246	-6.54617	-3.36929	-6.15787	0.425674	-4.78671
463.684	0		UNKNOWN	N/A	N/A	mz_00489	103	-4.11355	-2.86975	-5.07412	-3.85874	-2.2671	-3.70784	-1.84288	-6.09656
463.772	0		UNKNOWN	N/A	N/A	mz_00366	67	-7.02419	-6.97423	-7.42143	-7.63522	-7.30573	-8.94181	-4.37206	-6.02359
465.402	96	Steroids and steroid derivatives	["3;24-Diepicastasterone"]	C28H48O5	HMDB0301790	mz_00175	15	-4.20536	-3.51707	-4.06321	-5.37291	-3.88988	-5.51536	-1.94484	-6.60726
465.501	3	Fatty Acyls	[Dotriacontanal]	C32H64O	HMDB0302220	mz_00186	17	-4.73126	-5.56079	-7.43889	-4.88983	-6.32415	-9.17292	-3.5756	-8.13567
465.811	0		UNKNOWN	N/A	N/A	mz_00055	4	-5.8843	-3.99962	-3.64027	-6.39714	-4.61492	-6.75271	-2.09119	-7.27601
466.111	51	Organooxygen compounds	[Glucohesperalin]	C14H27NO10S3	HMDB0038410	mz_00463	90	-2.72119	-1.77822	-2.68126	-4.0944	-0.039353	-1.55932	0.301674	-2.78894
466.269	36	Carboxylic acids and derivatives	[Glycyl-histidyl-arginyl-proline]	C19H31N9O5	HMDB0252877	mz_00544	123	-3.29185	-1.53619	-3.78169	-1.98284	-2.86907	-4.31822	-2.49247	-5.73398
466.591	0		UNKNOWN	N/A	N/A	mz_00287	43	-6.26635	-4.64563	-4.75093	-7.55434	-0.28661	-5.15879	0.505079	-4.68562
467.119	1	Flavonoids	[Catechin 3-glucuronide]	C21H22O12	HMDB0240434	mz_00221	28	0.328928	0.32845	-0.0787964	-0.0885767	-2.51241	-3.8835	-3.36179	-5.60371
467.374	76	Fatty Acyls	[12-Methyltetracosanoylcarnitine]	C32H63NO4	HMDB0241007	mz_00479	100	-5.14349	-4.02933	-5.26616	-6.54879	-0.8028	-3.67097	2.09124	-3.45067
468.332	21	Benzene and substituted derivatives	[Oxethazaine]	C28H41N3O3	HMDB0255980	mz_00420	79	-3.56412	-1.65969	-2.31791	-4.28319	3.07286	-1.90982	2.95855	-3.18789
468.374	65	Carboxylic acids and derivatives	[N-Nervonoyl Threonine]	C28H53NO4	HMDB0242100	mz_00132	13	-0.128047	2.44437	1.92489	-1.62064	3.27147	-0.308885	2.99831	-0.989934
469.392	25	Prenol lipids	[alpha-Amyrin acetate]	C32H52O2	HMDB0036658	mz_00320	48	-3.73509	0.0377302	0.329003	-4.22207	1.00969	-3.52357	-1.68686	-4.29813
469.894	0		UNKNOWN	N/A	N/A	mz_00111	12	-6.7833	-6.62889	-5.97574	-7.32073	-4.44647	-7.18041	-4.25654	-7.71008
473.104	7	Benzene and substituted derivatives	[Bofumustine]	C18H21ClN4O9	HMDB0249337	mz_00582	165	1.65777	2.72092	2.42043	1.25691	3.03131	1.7706	3.68344	0.844356
477.354	5	Phenanthrenes and derivatives	["1;4;7;10-Tetratert-butylperylene"]	C36H44	HMDB0247191	mz_00133	13	-1.11534	1.5298	1.34884	-3.1572	2.09464	-0.441072	2.71475	-2.6251
477.585	0		UNKNOWN	N/A	N/A	mz_00532	122	-5.92451	-4.28083	-4.78765	-7.70627	0.56584	-4.35799	1.60581	-4.04399
478.8	0		UNKNOWN	N/A	N/A	mz_00134	13	-5.27491	-4.11857	-3.73514	-6.56254	-4.45499	-5.87437	-3.68733	-7.68102
480.613	0		UNKNOWN	N/A	N/A	mz_00533	122	-7.01225	-6.89376	-6.65201	-8.35708	-5.70553	-8.67878	-4.17219	-9.07792
482.855	0		UNKNOWN	N/A	N/A	mz_00135	13	-4.65322	-2.39392	-2.8244	-5.72747	-3.24701	-5.46009	-2.11594	-6.77143
484.151	19	Naphthacenes	[Amrubicin]	C25H25NO9	HMDB0248364	mz_00339	55	-7.02906	-5.71744	-6.28061	-7.83517	-3.76189	-3.54869	-5.02507	-5.82377
487.857	0		UNKNOWN	N/A	N/A	mz_00112	12	-5.00228	-4.88606	-3.88113	-5.07826	-4.68375	-5.09809	-2.89541	-6.07315
488.427	0		UNKNOWN	N/A	N/A	mz_00168	14	-4.80437	-2.08987	-3.39248	-5.39484	-2.18175	-4.64056	-0.983894	-5.54536
489.048	8	Benzene and substituted derivatives	[Flufenoxuron]	C21H11ClF6N2O3	HMDB0252332	mz_00254	38	-4.96534	-0.992687	-1.49374	-2.42178	-1.0597	-5.6146	-1.4209	-2.70257
491.846	0		UNKNOWN	N/A	N/A	mz_00113	12	-5.72295	-5.67943	-4.56511	-5.55967	-4.26223	-5.50396	-3.21257	-6.3516
493.047	10	Phenanthrolines (Organoheterocyclic compounds)	["4;7-Phenylsulfonyl-1;10-phenanthroline"]	C24H16N2O6S2	HMDB0246619	mz_00413	78	-1.3537	-0.334352	-0.799541	-2.37845	-6.77558	-5.42921	-2.62917	-4.11979
497.012	80	-	[Lorazepam glucuronide]	C21H18Cl2N2O8	HMDB0041917	mz_00638	1893	-5.80369	-4.76625	-4.93631	-6.85147	-6.76087	-7.73271	-5.85641	-7.50738
497.921	0		UNKNOWN	N/A	N/A	mz_00367	67	-6.12604	-4.7276	-4.29068	-6.8106	-6.12686	-8.52687	-6.51725	-10.437
499.327	44	Steroids and steroid derivatives	[Cucurbitacin S]	C30H42O6	HMDB0250583	mz_00387	68	-3.89584	-1.0162	-1.37751	-5.51861	-0.215503	-2.38526	-0.421902	-3.21937
503.108	21	Coumarins and derivatives	[6''-O-Malonyldaidzin]	C24H22O12	HMDB0041263	mz_00255	38	-2.65412	2.37086	1.92074	1.15027	2.48536	-2.56213	1.98716	0.894776
503.856	0		UNKNOWN	N/A	N/A	mz_00136	13	-4.1791	-3.3473	-4.08208	-5.54356	-4.28873	-4.9943	-3.64228	-7.1134
505.302	0	Fatty Acyls	[Neuromedin N (1-4)]	C26H40N4O6	HMDB0013021	mz_00399	74	-6.49066	-5.29165	-5.33903	-6.81298	2.68008	3.13854	2.0874	1.30425
506.71	74	Prenol lipids	[Photomirex]	C10HCl11	HMDB0256497	mz_00562	133	-0.628057	-0.347397	0.123445	-1.87562	1.22775	-1.60306	3.23057	-2.78504
508.933	57	Organooxygen compounds	[(-)-Marinopyrrole A]	C22H12Cl4N2O4	HMDB0242215	mz_00280	41	-9.14028	-8.13775	-8.94437	-9.77013	-5.979	-5.99908	-7.30575	-10.1961
511.108	21	Diazines (Organoheterocyclic compounds)	[2-Methyl-1-hydroxybutyl-ThPP]	C17H29N4O8P2S	HMDB0012310	mz_00231	30	-3.28566	-1.53536	-2.55025	-4.25202	-4.89509	-7.41696	-7.22795	-9.61584
511.328	9	Carboxylic acids and derivatives	[(S)-4-[(S)-2-((S)-1-Formyl-4-guanidino-butylcarbamoyl)-pyrrolidin-1-yl]-4-oxo-3-(2-propyl-pentanoylamino)-butyric acid methyl ester]	C24H42N6O6	HMDB0250600	mz_00082	6	-3.65242	-2.68595	-2.91647	-2.70736	-2.87391	-5.63509	-2.77163	-6.10675
515.573	0		UNKNOWN	N/A	N/A	mz_00094	8	-7.10845	-6.47382	-6.46433	-8.00536	-7.75191	-8.30209	-5.74192	-8.3281
516.201	29	Purine nucleotides	[13-Dihydrocarminomycin]	C26H29NO10	HMDB0244505	mz_00207	25	-4.68925	-3.37306	-3.48921	-6.34037	-2.72504	-6.08728	-3.41234	-6.94514
517.614	0		UNKNOWN	N/A	N/A	mz_00534	122	-6.50989	-5.87759	-4.93454	-8.18231	-4.84294	-8.37033	-4.05128	-8.9786
519.171	2	Quinolines and derivatives (Organoheterocyclic compounds)	[6-[[3-[(Dimethylamino)carbonyl]phenyl]sulfonyl]-4-[(3-methoxyphenyl)amino]-8-methyl-3-quinolinecarboxamide]	C27H26N4O5S	HMDB0252954	mz_00506	111	-3.14683	-2.51492	-2.9483	-3.65078	-5.04416	-5.61935	-4.84362	-7.29693
519.816	0		UNKNOWN	N/A	N/A	mz_00114	12	-7.09328	-6.90954	-6.00875	-7.65776	-5.75829	-7.55132	-4.6059	-8.24708
520.199	34	Glycerolipids	[Gravacridonetriol glucoside]	C25H29NO11	HMDB0029331	mz_00641	2025	-6.72331	-6.87998	-7.14155	-7.58981	-7.07704	-4.93724	-3.51284	-4.3802
520.341	2	Glycerophospholipids	["LysoPC(0:0/18:2(9Z;12Z))"]	C26H50NO7P	HMDB0061700	mz_00614	401	2.21516	7.89142	7.88562	1.94413	8.93113	4.05051	7.92836	2.14095
522.567	57	Organonitrogen compounds	[Tridodecylamine]	C36H75N	HMDB0037822	mz_00137	13	-0.320332	1.31511	0.648315	-3.09172	0.966174	0.00469845	-0.119412	-0.127144
523.313	29	Indanes	[Metabolite M6]	C30H42N4O4	HMDB0061034	mz_00400	74	-6.36799	-5.3361	-5.63414	-6.86308	-0.217803	0.593573	-0.349515	-1.61887
524.369	5	Glycerophospholipids	[2-Lysophosphatidylcholine]	C26H54NO7P	HMDB0258493	mz_00191	18	-0.277564	4.63066	4.5264	-1.01412	7.39112	2.21949	6.10522	-0.143579
526.086	47	Lactams (Organoheterocyclic compounds)	[Cefotiam]	C18H23N9O4S3	HMDB0014374	mz_00515	113	-2.69431	-2.95532	-3.25278	-3.17018	-6.30406	-6.75913	-5.52604	-8.52686
530.059	0		UNKNOWN	N/A	N/A	mz_00222	28	-5.48906	-4.87352	-4.90561	-6.17906	-6.75504	-7.77228	-6.05242	-8.76742
531.237	2	glycerophospholipids	[PA(2:0/PGJ2)]	C25H39O10P	HMDB0266517	mz_00414	78	-1.57689	-0.498075	-0.561737	-2.25255	-0.35001	-1.04816	0.059431	-2.02408
533.198	15	Benzene and substituted derivatives	[Plevitrexed]	C26H25FN8O4	HMDB0256642	mz_00406	77	-3.92522	-4.05803	-4.25329	-4.72007	-3.92119	-4.91217	-5.15576	-6.32244
533.868	0		UNKNOWN	N/A	N/A	mz_00368	67	-5.51026	-4.65295	-5.0548	-6.49465	-4.69568	-6.55816	-2.25169	-6.99219
534.228	81	-	[Ergovaline]	C29H35N5O5	HMDB0251917	mz_00621	830	-2.70669	-2.93575	-3.36145	-3.50113	-6.78999	-5.83051	-6.03578	-7.41494
536.035	0		UNKNOWN	N/A	N/A	mz_00232	30	-2.32645	-3.18331	-2.16121	-2.29875	-2.72755	-3.47529	-1.7331	-4.6963
536.574	0		UNKNOWN	N/A	N/A	mz_00298	44	1.65785	1.92886	0.477279	-1.58364	1.48494	4.15015	4.02595	2.71747
539.128	11	Anthracenes	[Rheidin C]	C31H22O9	HMDB0038508	mz_00600	300	-2.0981	-2.30879	-2.58137	-3.25619	-7.70412	-8.08285	-6.07018	-10.1393
540.892	0		UNKNOWN	N/A	N/A	mz_00138	13	-4.02311	-2.04233	-2.587	-5.26682	-3.88338	-4.94332	-1.19277	-5.93031
541.113	53	Carboxylic acids and derivatives	[Pilaralisib]	C25H25ClN6O4S	HMDB0256547	mz_00288	43	-4.50176	-3.22081	-3.65873	-4.47793	-4.64978	-6.55066	-2.80555	-6.74019
541.939	0		UNKNOWN	N/A	N/A	mz_00574	158	-3.4703	-2.73251	-3.54847	-5.03202	-7.04797	-5.39149	-5.4921	-6.66196
543.068	23	Fatty Acyls	[4'-Methylisoscutellarein 8-(2''-sulfoglucoside)]	C22H22O14S	HMDB0038779	mz_00139	13	-5.27491	-3.6706	-3.72548	-6.52488	-3.512	-6.35775	-4.12218	-6.70232
545.199	5	Steroids and steroid derivatives	[Physalin E]	C28H32O11	HMDB0034330	mz_00469	95	-0.986361	-0.344222	-1.34322	-2.7044	-4.42467	-2.15372	-3.57887	-7.09814
548.171	19	Organooxygen compounds	["(S)-2;3-Dihydro-3;5-dihydroxy-2-oxo-3-indoleacetic acid 5-[glucosyl-(1->4)-b-D-glucoside]"]	C22H29NO15	HMDB0034675	mz_00176	15	-4.23706	-4.42822	-5.63634	-6.14485	-4.05691	-3.55767	-5.20392	-5.52848
548.372	1	Glycerophospholipids	["LysoPC(20:2(11Z;14Z)/0:0)"]	C28H54NO7P	HMDB0010392	mz_00192	18	-4.70744	-0.190754	-0.496399	-5.44535	3.42289	-1.06485	0.898549	-4.49243
548.468	1	glycosylceramides	["Cer(d16:1/18:2(10E;12Z)+=O(9))"]	C34H61NO4	HMDB0289862	mz_00140	13	1.20733	1.23505	0.0327194	0.209861	0.201502	1.5435	1.45842	-3.10371
548.902	0		UNKNOWN	N/A	N/A	mz_00141	13	-4.65428	-2.40512	-2.97924	-6.62667	-4.37033	-5.66823	-2.48928	-5.92471
549.489	1	Fatty Acyls	[Cohibin A]	C35H64O4	HMDB0031168	mz_00347	59	-4.99425	-3.54519	-4.59473	-5.56278	0.530923	1.36246	1.62612	1.4022
551.103	1	Flavonoids	[Quercetin 3-(6''-malonyl-glucoside)]	C24H22O15	HMDB0037368	mz_00181	16	-4.58635	-3.51572	-2.88717	-5.2636	-0.496411	3.77145	0.824271	2.99066
551.629	0		UNKNOWN	N/A	N/A	mz_00056	4	-2.04441	-3.38601	-3.21898	-4.82074	-1.44852	-2.73808	-2.23589	-1.49959
552.203	9	Cinnamic acids and derivatives	[Simmondsin 2'-ferulate]	C26H33NO12	HMDB0035475	mz_00223	28	-2.10533	-2.02037	-2.13496	-3.05672	-4.696	-4.85737	-3.55842	-5.46214
555.295	4	Carboxylic acids and derivatives	[Enkephalinamide-leu]	C28H38N6O6	HMDB0243765	mz_00274	39	-4.27544	1.35999	-0.929961	-5.14812	2.98226	-2.73475	3.30636	-4.02868
557.012	21	Azoles (Organoheterocyclic compounds)	["1-(2;4-Dichlorophenyl)-5-(4-iodophenyl)-4-methyl-N-4-morpholinyl-1H-pyrazole-3-carboxamide"]	C21H19Cl2IN4O2	HMDB0248266	mz_00115	12	-2.54582	-2.51302	-1.2598	-2.83594	-1.83963	-2.44081	-0.48595	-3.55464
557.459	23	Prenol lipids	[zeta-Carotene epoxide]	C40H60O	HMDB0032126	mz_00321	48	-4.2184	-1.62745	-1.63902	-5.43383	-0.685999	-4.12028	-1.99665	-5.28348
557.563	0		UNKNOWN	N/A	N/A	mz_00281	41	-1.43586	-0.979712	-0.88534	-1.78333	-0.111043	-1.08846	0.811205	-2.2904
557.916	0		UNKNOWN	N/A	N/A	mz_00142	13	-3.86933	-1.26646	-1.55585	-4.9338	-3.61831	-4.54064	-0.595937	-4.48311
562.335	6	Carboxylic acids and derivatives	["(5S;8S;10Ar)-N-benzhydryl-5-((S)-2-(methylamino)propanamido)-3-(3-methylbutanoyl)-6-oxodecahydropyrrolo[1;2-a][1;5]diazocine-8-carboxamide"]	C32H43N5O4	HMDB0248685	mz_00057	4	-2.80181	1.60391	-2.32191	-2.9677	0.402109	-3.15647	0.741445	-3.86746
563.053	25	Pyrimidine nucleotides	[dTDP-alpha-D-glucose]	C16H24N2O16P2	HMDB0304344	mz_00516	113	-5.93666	-4.52977	-4.97587	-6.17802	-7.18967	-7.57843	-6.46133	-9.10113
565.129	9	Flavonoids	[Isotheaflavin]	C29H24O12	HMDB0029483	mz_00442	88	-0.153581	0.105274	-0.200113	-0.634333	-5.0439	-5.98466	-4.00033	-7.73812
566.428	18	glycerophospholipids	[LysoPE(0:0/24:0)]	C29H60NO7P	HMDB0011497	mz_00322	48	-0.236667	-1.48109	-3.465	-1.22887	-3.29585	-4.86589	-2.2504	-3.57106
572.066	77	Organooxygen compounds	[4-O-alpha-L-Rhamnopyranosylglucosinalbin]	C20H29NO14S2	HMDB0036242	mz_00587	183	-3.78383	-2.37471	-3.65647	-5.02901	-2.46084	-3.7511	-1.89919	-4.67612
573.489	2	Fatty Acyls	[Coronin]	C37H64O4	HMDB0303580	mz_00069	5	-1.17179	2.20597	1.62991	-2.0157	4.59037	2.89673	6.08525	2.22705
575.118	0	Flavonoids	[Garcinia biflavonoid 2]	C30H22O12	HMDB0252640	mz_00275	39	-2.51912	-1.57519	-2.04469	-3.25613	-1.80229	-1.01175	-3.56785	-2.02456
575.179	5	Organooxygen compounds	[3'-demethyletoposide]	C28H30O13	HMDB0061028	mz_00199	22	3.60932	4.8088	4.22432	2.61163	3.92636	1.97531	6.00642	2.41818
575.505	4	Fatty Acyls	[Dieporeticanin]	C37H66O4	HMDB0301772	mz_00545	123	2.32261	2.27584	-2.95132	2.23548	-0.565309	-0.75659	2.22032	0.488501
577.134	0	Flavonoids	["Epicatechin-(2beta->5;4beta->6)-ent-epicatechin"]	C30H24O12	HMDB0040678	mz_00182	16	-0.412221	1.20677	0.14713	-1.64726	2.013	1.95999	-1.689	0.9981
577.516	6	Fatty Acyls	[Cohibin C]	C37H68O4	HMDB0035397	mz_00388	68	0.917783	4.12946	3.54298	-0.595759	2.27718	0.474136	2.68755	-0.00879681
578.178	37	Diazines (Organoheterocyclic compounds)	[Clazosentan]	C25H23N9O6S	HMDB0250314	mz_00200	22	-0.318663	0.852399	0.117503	-1.71851	-0.190487	-2.56727	1.57631	-3.27139
579.149	1	Flavonoids	[Kaempferol 3-O-alpha-L-(3-trans-p-coumaroyl-rhamnopyranoside)]	C30H26O12	HMDB0302571	mz_00276	39	4.79342	5.652	5.54442	4.86195	4.46529	5.24233	-1.76353	4.95136
585.837	0		UNKNOWN	N/A	N/A	mz_00116	12	-3.05556	-3.43854	-2.86052	-3.99892	-2.38197	-3.31744	-0.657413	-4.24553
586.052	0		UNKNOWN	N/A	N/A	mz_00517	113	-4.20934	-3.19716	-3.04583	-4.87514	-6.95926	-7.66526	-6.41926	-9.42236
586.165	40	Organooxygen compounds	[Ezetimibe-glucuronide]	C30H29F2NO9	HMDB0252149	mz_00443	88	-3.1697	-2.40286	-2.6443	-4.7625	-5.90257	-6.70802	-3.49653	-8.09166
588.654	0		UNKNOWN	N/A	N/A	mz_00289	43	-3.33838	-1.90819	-2.36782	-4.92585	-0.522418	-4.8185	-0.244596	-5.44691
589.484	64	glycerolipids lipids	["DG(20:5(5Z;8Z;10E;14Z;17Z)-OH(12)/0:0/i-13:0)"]	C36H60O6	HMDB0298648	mz_00492	104	-4.2037	-1.10187	-1.6315	-6.43716	4.47039	0.694324	5.55783	0.157861
589.485	65	glycerolipids lipids	["DG(20:5(5Z;8Z;10E;14Z;17Z)-OH(12)/0:0/i-13:0)"]	C36H60O6	HMDB0298648	mz_00299	44	-1.62217	-0.302572	0.318413	-2.96771	1.69346	1.88318	3.99654	-0.0976316
589.541	0		UNKNOWN	N/A	N/A	mz_00277	40	-0.51998	2.21669	2.31058	-1.09384	0.26781	-1.53102	1.18193	-2.83631
589.933	0		UNKNOWN	N/A	N/A	mz_00143	13	-5.26988	-3.43971	-3.76202	-6.87661	-4.45764	-6.53774	-4.03343	-7.6279
590.662	0		UNKNOWN	N/A	N/A	mz_00340	55	-4.48147	-0.362452	-0.25248	-5.23338	0.340431	-1.95071	0.157993	-3.32535
591.5	64	glycerolipids lipids	["DG(20:4(5E;8Z;12Z;14Z)-OH(11R)/0:0/i-13:0)"]	C36H62O6	HMDB0298560	mz_00323	48	-2.53697	0.439476	0.550907	-3.91278	4.96324	2.63858	4.53134	1.69114
591.505	73	glycerolipids lipids	["DG(20:4(5E;8Z;12Z;14Z)-OH(11R)/0:0/i-13:0)"]	C36H62O6	HMDB0298560	mz_00300	44	0.510927	0.883516	0.994115	-0.862074	1.6076	1.42709	3.23772	-0.294701
595.443	24	glycerolipids lipids	["DG(12:0/0:0/20:3(8Z;11Z;14Z)-2OH(5;6))"]	C35H62O7	HMDB0294699	mz_00144	13	-2.12372	-0.749366	-0.704903	-3.8435	0.199589	-1.28901	1.27325	-3.06604
596.125	47	Flavonoids	[Cyanidin 3-galactoside p-coumaric acid ester]	C30H27O13	HMDB0303076	mz_00643	2118	-2.6758	-1.61195	-1.96982	-4.53766	-2.24187	-5.62991	0.983521	-6.14885
596.211	2	Anthracyclines	[2-Pyrrolino-dox]	C31H33NO11	HMDB0245311	mz_00560	132	0.875216	0.261219	0.121396	-0.0995111	-5.00221	-5.64658	-5.26801	-6.79419
596.597	1	glycosylceramides	[Cer(d18:0/20:0)]	C38H77NO3	HMDB0011764	mz_00145	13	2.7017	2.54177	2.74131	1.57615	2.36916	2.52252	5.43939	2.47668
601.136	29	Flavonoids	[2''-Galloylastragalin]	C28H24O15	HMDB0303596	mz_00290	43	1.04376	2.05116	1.94555	-0.256626	3.70188	1.07349	3.90759	0.0106234
604.007	71	Purine nucleotides	["Guanosine 3';5'-bis(diphosphate)"]	C10H17N5O17P4	HMDB0059638	mz_00444	88	-1.46727	-0.524258	-0.824987	-2.81566	1.90562	-0.121955	2.78128	-0.81607
604.508	36	glycosylceramides	["Cer(d18:0/20:4(5E;8Z;12Z;14Z)-OH(11R))"]	C38H69NO4	HMDB0289951	mz_00027	3	-0.771486	1.18177	0.852186	-1.83891	1.19782	-1.17533	2.39489	-2.52103
605	33	Tannins (Phenylpropanoids and polyketides)	[Gallagic acid]	C28H12O16	HMDB0029275	mz_00369	67	-4.98632	-4.15705	-4.80068	-5.59103	-6.84675	-7.81088	-6.4335	-9.08188
605.198	14	Cinnamic acids and derivatives	[Modipafant]	C34H29ClN6O3	HMDB0254823	mz_00301	44	-5.6513	-3.6198	-3.26602	-6.84958	-3.08192	-5.80541	-2.15122	-6.40743
605.884	44	Carboxylic acids and derivatives	["3;3'-Diiodothyronine-4-sulfate"]	C15H13I2NO7S	HMDB0246007	mz_00058	4	-4.46879	-3.24034	-3.34895	-3.84643	-3.77887	-6.3573	-2.79433	-6.44466
606.475	4	glycosylceramides	["Cer(d16:1/20:4(7E;9E;11Z;13E)-3OH(5S;6R;15S))"]	C36H63NO6	HMDB0289857	mz_00302	44	-2.2976	-0.990331	-1.26304	-3.69189	0.25857	-0.246682	2.14222	-2.30862
607.735	0		UNKNOWN	N/A	N/A	mz_00146	13	-5.53775	-2.72797	-4.19483	-7.38594	-5.17073	-5.87564	-3.93789	-6.61585
608.031	0		UNKNOWN	N/A	N/A	mz_00370	67	-1.83901	-1.81337	-2.18584	-2.12425	-6.57548	-7.46204	-5.97965	-9.79951
609.281	1	Yohimbine alkaloids	["Yohimban-16-carboxylic acid; 11;17-dimethoxy-18-[(3;4;5-trimethoxybenzoyl)oxy]-; methyl ester; (3beta;16beta;17alpha;18beta;20alpha)-"]	C33H40N2O9	HMDB0249385	mz_00028	3	-1.59509	-1.02447	-1.55306	-3.56749	1.59776	-1.49496	1.94234	-3.60303
609.585	40	Steroids and steroid derivatives	[CE(15:1)]	C42H72O2	HMDB0060056	mz_00303	44	-2.37806	-2.13193	-2.56477	-3.67112	-3.49985	-2.57998	-1.35252	-4.15803
609.928	0		UNKNOWN	N/A	N/A	mz_00575	158	-3.32742	-2.75083	-3.36846	-4.90506	-6.34319	-5.07687	-4.73092	-6.32277
611.053	6	Phenylpropanoids and polyketides	[Saprisartan]	C25H22BrF3N4O4S	HMDB0015437	mz_00518	113	-5.39946	-4.86098	-5.07068	-5.69381	-5.73061	-5.59065	-4.50727	-8.95985
611.469	28	glycerophospholipids	[DG(5-iso PGF2VI/0:0/i-14:0)]	C35H62O8	HMDB0298816	mz_00083	6	-5.34779	-4.38586	-4.4798	-6.25381	0.492458	-2.25131	0.533029	-3.90648
611.928	0		UNKNOWN	N/A	N/A	mz_00059	4	-5.2007	-3.54864	-4.26564	-6.93446	-3.98867	-6.89088	-3.35462	-7.98235
613.484	27	glycerophospholipids	[DG(i-12:0/0:0/PGF1alpha)]	C35H64O8	HMDB0298503	mz_00332	50	-4.32656	0.164055	-0.2869	-5.49773	6.60876	3.49724	6.01052	2.20475
614.617	0		UNKNOWN	N/A	N/A	mz_00029	3	-2.58471	-1.6621	-2.16443	-3.84495	-2.06768	-2.1422	0.364362	-3.07312
615.485	38	glycerolipids lipids	["DG(22:5(4Z;7Z;10Z;13Z;19Z)-O(16;17)/0:0/i-13:0)"]	C38H62O6	HMDB0298692	mz_00304	44	-0.244492	1.82312	1.46081	-1.77001	2.0205	1.1368	2.93148	0.16996
617.515	61	glycerolipids lipids	["DG(20:5(5Z;8Z;10E;14Z;17Z)-OH(12)/0:0/i-15:0)"]	C38H64O6	HMDB0299064	mz_00244	33	1.67763	4.04905	4.10354	0.856808	2.37761	-0.652133	2.13552	-0.561549
618.583	0		UNKNOWN	N/A	N/A	mz_00169	14	0.177044	2.4081	2.50711	-0.29028	0.62195	-1.73926	0.474427	-2.24117
619.527	55	glycerolipids lipids	["DG(20:4(5E;8Z;12Z;14Z)-OH(11R)/0:0/i-15:0)"]	C38H66O6	HMDB0298976	mz_00395	73	1.44455	4.61029	4.48558	-0.47141	3.60962	1.31962	3.33665	0.726541
619.583	0		UNKNOWN	N/A	N/A	mz_00235	31	-6.21993	-5.1781	-4.2907	-7.2071	-4.1913	-5.80883	-4.06247	-6.78462
621.541	52	glycerolipids lipids	["DG(18:2(9Z;11E)+=O(13)/0:0/i-17:0)"]	C38H68O6	HMDB0299455	mz_00396	73	-1.16836	2.20037	2.11536	-3.17142	-0.00696856	-2.16747	0.13084	-2.94825
621.641	0		UNKNOWN	N/A	N/A	mz_00445	88	-5.75064	-4.83578	-5.05988	-6.84247	-5.98216	-7.54239	-3.95052	-9.01944
622.349	69	Carboxylic acids and derivatives	[Septacidin]	C30H51N7O7	HMDB0258241	mz_00305	44	-0.911051	-0.336547	-0.767365	-2.713	0.330382	-1.05919	0.574694	-0.581891
622.543	3	glycosylceramides	["Cer(d18:0/20:3(8Z;11Z;14Z)-2OH(5;6))"]	C38H71NO5	HMDB0289962	mz_00510	112	-6.26807	-3.71845	-4.16936	-6.89477	2.13111	-0.695845	3.91026	-1.62146
622.611	3	glycosylceramides	[Cer(d18:0/22:1(13Z))]	C40H79NO3	HMDB0011766	mz_00147	13	-1.44619	-0.611662	-1.54059	-3.2564	-1.78726	-1.68179	1.15359	-1.72118
623.122	4	Isoflavonoids	["Genistein 4';7-O-diglucuronide"]	C27H26O17	HMDB0041736	mz_00535	122	-2.51026	-1.14998	-1.82115	-3.7117	0.338866	-2.65615	1.40003	-3.52902
623.321	15	Lignans, neolignans and related compounds	[Isotetrandrine]	C38H42N2O6	HMDB0030174	mz_00306	44	-2.92737	-2.50751	-2.53268	-5.02732	0.906724	-2.13549	1.77541	-3.93896
623.946	0		UNKNOWN	N/A	N/A	mz_00601	300	-3.60145	-4.73265	-4.0666	-4.45617	-8.2767	-8.6356	-5.99657	-10.1433
625.178	1	Flavonoids	[4'-O-Methyldelphinidin 3-O-rutinoside]	C28H33O16	HMDB0041677	mz_00421	79	2.40385	3.06298	2.4555	2.06587	-4.05718	-2.03014	-3.28736	-3.60192
626.843	0		UNKNOWN	N/A	N/A	mz_00656	4006	-7.40268	-7.24422	-7.28887	-8.5074	-4.23827	-5.32094	-4.38127	-6.66578
626.867	0		UNKNOWN	N/A	N/A	mz_00148	13	-5.43283	-3.93272	-4.386	-7.79707	-4.36882	-6.49952	-3.20359	-7.09507
627.182	41	Flavonoids	[Delphinidin 3-glucosylglucoside]	C27H31O17	HMDB0041594	mz_00422	79	-1.08816	-0.447597	-1.45957	-1.61836	-5.45444	-4.64374	-4.42361	-6.42261
627.465	29	glycerophospholipids	[DG(6 keto-PGF1alpha/0:0/i-12:0)]	C35H62O9	HMDB0298369	mz_00084	6	-6.2019	-4.4872	-4.6764	-7.00767	-1.0143	-3.5521	0.374136	-4.814
628.691	0		UNKNOWN	N/A	N/A	mz_00371	67	-3.53335	-3.69043	-4.46218	-4.3422	-4.94329	-5.43734	-0.478014	-1.89705
631.108	1	Betalains	[Prebetanin]	C24H26N2O16S	HMDB0029411	mz_00005	1	-3.45802	-2.4861	-3.70397	-4.81616	-6.19229	-6.68424	-5.05963	-7.84788
631.115	12	Betalains	[Prebetanin]	C24H26N2O16S	HMDB0029411	mz_00527	121	-1.27577	-2.34963	-2.38744	-2.51516	-4.55537	-2.68242	-2.85618	-2.38325
633.08	12	Tannins - Phenylpropanoids and polyketides	[Vescalin]	C27H20O18	HMDB0031746	mz_00415	78	-1.8366	-0.531123	-1.37716	-3.55183	-1.5973	-4.55659	1.94882	-2.9859
633.744	0		UNKNOWN	N/A	N/A	mz_00117	12	-5.72329	-5.82009	-5.42989	-6.84729	-5.02249	-6.04013	-3.23508	-7.10201
637.892	0		UNKNOWN	N/A	N/A	mz_00655	3964	-7.64806	-6.70442	-6.83924	-8.26326	-3.32924	-4.46102	-2.97752	-5.66645
641.173	2	Flavonoids	[Petunidin 3-gentiobioside]	C28H33O17	HMDB0038096	mz_00006	1	-0.13634	0.258481	-0.664097	-0.917322	-5.8256	-6.50792	-5.36952	-5.8351
644.208	24	Carboxylic acids and derivatives	["N-Acetyl-N-[1-(1;1'-biphenyl-4-ylmethyl)-2-oxoazepan-3-YL]-3;4-diphosphonophenylalaninamide"]	C30H35N3O9P2	HMDB0257351	mz_00423	79	-4.2974	-3.6563	-4.73474	-5.26476	-2.67642	-3.92795	-2.81989	-3.36609
645.54	48	glycerolipids lipids	["DG(20:5(5Z;8Z;10E;14Z;17Z)-OH(12)/0:0/i-17:0)"]	C40H68O6	HMDB0299479	mz_00481	101	-4.33789	-0.969663	-1.05838	-5.44094	0.329184	-2.2253	-0.395338	-3.9278
647.158	32	Organooxygen compounds	[Mesocyanin]	C27H31ClO16	HMDB0302891	mz_00436	86	-0.537658	-4.50922	-4.91498	-1.98714	-3.52055	0.159127	-1.9938	-2.30984
647.487	58	glycerolipids lipids	["DG(20:4(5E;8Z;12Z;14Z)-OH(11R)/0:0/i-17:0)"]	C40H70O6	HMDB0299391	mz_00493	104	-5.44619	-3.77134	-4.54375	-6.36474	-0.0620623	-3.32454	1.08093	-3.88269
648.144	0		UNKNOWN	N/A	N/A	mz_00602	300	-1.61465	-1.16736	-1.69449	-2.16988	-6.4601	-6.503	-3.84412	-7.65486
648.645	25	Organooxygen compounds	[Ampelopsin C]	C42H81NO3	HMDB0304644	mz_00536	122	-6.01118	-5.66498	-5.56127	-6.98488	-5.394	-7.49538	-3.84266	-8.32193
650.64	7	glycosylceramides	[Cer(d18:0/24:1(15Z))]	C42H83NO3	HMDB0011769	mz_00446	88	-5.81467	-5.24297	-5.45671	-6.89345	-6.38249	-7.78988	-4.7265	-8.9914
650.69	70	glycosylceramides	[Cer(d18:0/24:1(15Z))]	C42H83NO3	HMDB0011769	mz_00149	13	-5.69096	-3.69566	-5.14103	-7.58006	-4.62311	-6.37493	-3.471	-7.4101
652.151	4	Tetrapyrroles and derivatives (Organoheterocyclic compounds)	[Hemin]	C34H32ClFeN4O4	HMDB0000887	mz_00580	162	-2.66818	0.789393	-0.164065	-6.28047	-5.32074	0.712316	-2.01022	-2.85601
652.191	57	Tetrapyrroles and derivatives (Organoheterocyclic compounds)	[Hemin]	C34H32ClFeN4O4	HMDB0000887	mz_00291	43	2.44491	3.42101	2.86883	1.92248	-2.89864	1.62038	-4.09724	-5.7514
652.645	23	glycosylceramides	[Cer(d18:0/24:0)]	C42H85NO3	HMDB0011768	mz_00537	122	-5.99035	-5.30842	-5.60273	-7.28388	-5.40037	-7.60914	-4.33113	-8.68224
654.602	0		UNKNOWN	N/A	N/A	mz_00613	358	-1.64702	0.786665	0.957551	-1.89455	-0.294403	-1.07655	0.699777	-1.86792
656.939	0		UNKNOWN	N/A	N/A	mz_00150	13	-4.3363	-1.50076	-2.65413	-6.38	-3.80197	-6.20542	-2.96779	-6.9309
659.037	0		UNKNOWN	N/A	N/A	mz_00013	2	0.828046	1.24061	1.13705	0.104472	-6.03238	-4.08017	-3.94301	-7.87066
659.246	32	Carboxylic acids and derivatives	[Gluten exorphin B5]	C30H38N6O11	HMDB0059795	mz_00151	13	-4.67135	-2.91187	-2.92576	-6.76512	-1.40922	-6.05046	-1.10931	-6.66412
659.982	0		UNKNOWN	N/A	N/A	mz_00152	13	-2.92523	-0.0191688	-0.491174	-4.14544	-2.98542	-3.74238	-0.874473	-3.793
663.052	0		UNKNOWN	N/A	N/A	mz_00538	122	-3.08443	-3.10969	-3.32044	-4.27523	-3.6963	-6.36695	-2.42264	-7.14866
663.09	0		UNKNOWN	N/A	N/A	mz_00519	113	-3.11351	-2.65489	-2.97001	-3.55456	-5.84288	-7.1109	-4.79187	-7.97552
665.62	73	glycerolipids lipids	["DG(18:1(12Z)-O(9S;10R)/0:0/i-20:0)"]	C41H76O6	HMDB0300085	mz_00208	25	-4.24515	-3.1301	-3.91258	-6.15904	-3.74146	-4.87207	-1.53601	-5.95567
666.643	50	glycosylceramides	[Cer(d18:0/25:0)]	C43H87NO3	HMDB0011770	mz_00447	88	-5.72075	-5.22059	-5.39429	-7.16647	-6.59802	-7.78472	-4.79148	-9.0627
667.606	26	glycerophospholipids	[DG(a-17:0/22:0/0:0)]	C42H82O5	HMDB0093868	mz_00389	68	-6.20157	-5.38161	-5.70146	-7.32505	-1.8554	-4.81652	0.172762	-6.1633
668.586	0		UNKNOWN	N/A	N/A	mz_00583	174	-4.48571	-4.09982	-4.44237	-5.64623	-0.526303	-2.8408	1.81547	-3.61644
669.841	0		UNKNOWN	N/A	N/A	mz_00060	4	-5.08655	-3.4816	-4.57609	-7.38668	-4.87365	-7.24312	-3.46625	-7.3366
671.634	0		UNKNOWN	N/A	N/A	mz_00061	4	-3.73507	-2.89246	-3.6661	-6.15172	-2.86178	-4.18293	-1.53017	-5.27203
671.644	0		UNKNOWN	N/A	N/A	mz_00448	88	-5.55738	-4.94681	-5.35546	-6.63936	-6.54002	-7.95567	-4.89361	-9.15498
672.293	0		UNKNOWN	N/A	N/A	mz_00475	97	-2.91058	-2.58577	-3.86576	-4.35558	-1.75027	-5.01348	-1.21073	-5.62312
673.728	0		UNKNOWN	N/A	N/A	mz_00062	4	-4.97779	-2.92529	-3.36087	-7.28442	-4.19061	-6.22995	-3.44588	-6.37116
675.321	0		UNKNOWN	N/A	N/A	mz_00566	145	-7.04993	-6.5891	-7.25968	-7.97821	-4.01622	1.29968	-5.31397	-5.36741
677.583	17	glycerolipids lipids	["DG(18:2(9Z;11E)+=O(13)/0:0/i-21:0)"]	C42H76O6	HMDB0300285	mz_00480	100	-4.15286	-3.66214	-3.9794	-4.76344	-4.01187	-1.03796	-3.58408	-5.23588
677.91	34	Purine nucleotides	[pppGpp]	C10H12N5O20P5	HMDB0304469	mz_00576	158	-3.58652	-3.08313	-3.79898	-5.37099	-6.23759	-5.08088	-5.12417	-6.2191
679.395	8	Glycerolipids	[Gingerglycolipid B]	C33H58O14	HMDB0041094	mz_00424	79	-5.62278	-2.86752	-3.77871	-6.42878	1.10913	-4.35015	-0.0545959	-5.18082
680.302	0		UNKNOWN	N/A	N/A	mz_00153	13	-4.82656	-2.46557	-3.53428	-6.83817	-1.60063	-6.12356	-2.7918	-6.93779
680.578	48	glycosylceramides	[Cer(d20:1/6 keto-PGF1alpha)]	C40H73NO7	HMDB0290111	mz_00490	103	-2.62778	-1.49053	-3.34698	-3.68107	-0.778714	-2.44211	-0.497607	-3.96432
681.595	11	triacylglycerols	[TG(i-19:0/i-12:0/8:0)]	C42H80O6	HMDB0109656	mz_00256	38	-1.54812	-3.15761	-2.93062	-3.43917	-3.32787	-2.58326	-1.9298	-4.22243
682.636	0		UNKNOWN	N/A	N/A	mz_00523	118	0.663361	0.939247	2.13652	0.0655821	3.07026	2.07	3.39768	1.42477
686.678	0		UNKNOWN	N/A	N/A	mz_00539	122	-6.15949	-5.5582	-5.21323	-7.68813	-6.26741	-7.62557	-3.7664	-8.71937
686.692	0		UNKNOWN	N/A	N/A	mz_00354	62	-6.20872	-4.24233	-5.99394	-7.02712	-5.48742	-5.54136	-3.44275	-6.37805
687.982	0		UNKNOWN	N/A	N/A	mz_00154	13	-4.97675	-2.89257	-3.93561	-5.75983	-3.94241	-6.65245	-2.46105	-7.07707
688.513	22	glycerophospholipids	[PC(O-16:1(9Z)/14:1(9Z))]	C38H74NO7P	HMDB0013410	mz_00155	13	-1.52168	1.16388	0.498881	-3.47082	0.929126	-0.964054	1.63486	-1.23449
690.229	0		UNKNOWN	N/A	N/A	mz_00401	74	-5.48238	-4.36505	-4.90092	-4.94463	-2.42041	-3.34245	-4.04456	-2.02886
690.491	23	glycerophospholipids	[PE-NMe(15:0/16:1(9Z))]	C37H72NO8P	HMDB0112945	mz_00209	25	-2.81134	-0.626432	-1.11247	-4.52431	0.21859	-0.971006	0.84245	-0.933221
690.509	3	glycerophospholipids	[PE-NMe(15:0/16:1(9Z))]	C37H72NO8P	HMDB0112945	mz_00546	123	-0.776475	-0.813264	-4.21698	-1.31202	-1.55712	-1.29971	0.869988	-1.11085
691.925	0		UNKNOWN	N/A	N/A	mz_00603	300	-3.98193	-5.17421	-4.29086	-4.97088	-7.99634	-8.52877	-5.9019	-9.78292
692.118	0		UNKNOWN	N/A	N/A	mz_00540	122	-3.89156	-2.70884	-3.41505	-4.65365	-2.19371	-5.08832	-1.01493	-5.49053
692.138	0		UNKNOWN	N/A	N/A	mz_00541	122	-3.58279	-2.38545	-3.3552	-4.6063	-2.17329	-4.95503	-0.97044	-5.45634
695.239	1	Organooxygen compounds	["Methyl 3;4;5-trimethoxycinnamate [arabinosyl-(1->3)-[glucosyl-(1->6)]-glucosyl] ester"]	C29H42O19	HMDB0034756	mz_00156	13	-4.57738	-2.05348	-3.5283	-5.74947	-2.17382	-4.4711	-2.297	-5.02617
696.541	65	glycerophospholipids	["PE(18:4(6Z;9Z;12Z;15Z)/P-16:0)"]	C39H70NO7P	HMDB0009213	mz_00214	26	-4.09992	-1.49832	-1.76268	-5.36676	-2.02135	-4.45298	0.0837785	-5.40151
697.155	9	Flavonoids	[Luteolin 7-O-(6''-O-malonyl)-beta-D-diglucoside]	C30H32O19	HMDB0303154	mz_00528	121	-5.02602	-2.55621	-4.14045	-5.92382	-3.8027	-3.59677	-3.89923	-5.42974
697.48	65	glycerophospholipids	[DG(6 keto-PGF1alpha/0:0/i-17:0)]	C40H72O9	HMDB0299407	mz_00547	123	-0.392449	0.199199	-4.0424	-0.902051	-2.80461	-3.32505	-0.878105	-2.21999
698.171	3	Flavonoids	[Cyanidin 3-O-(6''-malonyl-3''-glucosyl-glucoside)]	C30H33O19	HMDB0301668	mz_00449	88	-3.38905	-2.86085	-3.99853	-3.97403	-5.32925	-6.68348	-2.58302	-7.66252
699.849	0		UNKNOWN	N/A	N/A	mz_00372	67	-3.40622	-2.83169	-3.62586	-4.68798	-3.10469	-4.67316	-0.0311702	-4.47492
701.051	0		UNKNOWN	N/A	N/A	mz_00520	113	-3.9374	-3.30557	-4.22008	-4.85752	-5.68082	-7.10318	-5.55645	-8.67462
702.707	29	Benzene and substituted derivatives	["3;3';5-Triiodothyroacetic acid sulfate"]	C14H9I3O7S	HMDB0246013	mz_00030	3	-5.74995	-3.96595	-4.90839	-7.41336	-3.55531	-5.93325	-2.94723	-6.83707
704.867	0		UNKNOWN	N/A	N/A	mz_00570	156	-5.59515	-4.7407	-4.74343	-7.15255	0.476224	-0.594432	0.104647	-1.78929
705.49	28	glycerophospholipids	["PA(16:1(9Z)/18:1(12Z)-2OH(9;10))"]	C37H69O10P	HMDB0263423	mz_00157	13	-1.76347	-1.7096	-1.81673	-4.04439	-0.718424	-2.66998	0.422405	-3.83535
705.501	41	glycerolipids lipids	["DG(19:0/0:0/20:5(7Z;9Z;11E;13E;17Z)-3OH(5;6;15))"]	C42H72O8	HMDB0296165	mz_00494	104	-5.73365	-5.78706	-6.00897	-6.71779	-3.42245	-5.54791	-1.3309	-5.6569
708.649	0		UNKNOWN	N/A	N/A	mz_00390	68	-5.67606	-5.30205	-5.41964	-6.89654	-2.8641	-4.96787	-0.29029	-5.98155
709.825	0		UNKNOWN	N/A	N/A	mz_00645	2365	-5.15766	-3.95282	-3.90612	-5.58418	-3.34167	-4.97233	-2.38618	-6.12181
710.658	0		UNKNOWN	N/A	N/A	mz_00373	67	-2.78209	-2.9829	-3.72217	-3.4506	-4.03528	-4.46623	0.442885	-0.972095
711.13	0		UNKNOWN	N/A	N/A	mz_00257	38	-4.87876	-2.51957	-3.1116	-5.21961	-1.78186	-5.9542	-3.13006	-4.87014
712.009	0		UNKNOWN	N/A	N/A	mz_00158	13	-4.20093	-0.765693	-2.18867	-6.4025	-4.5065	-4.23015	-1.4203	-4.06116
712.688	9	Sphingolipids	["N-(2R-Hydroxyhexacosanoyl)-2S-amino-1;3S;4R-octadecanetriol"]	C44H89NO5	HMDB0035472	mz_00031	3	-3.8252	-3.23327	-4.64863	-5.14884	-3.54824	-3.99742	-1.08163	-4.361
715.669	0		UNKNOWN	N/A	N/A	mz_00292	43	-3.81138	-2.88605	-3.02674	-5.13835	-1.80297	-7.30704	1.01338	-7.53291
716.526	4	glycerophospholipids	["PE(18:1(12Z)-O(9S;10R)/P-16:0)"]	C39H74NO8P	HMDB0285227	mz_00635	1341	0.60553	3.05454	2.31043	0.204331	3.90533	3.21069	3.84427	2.66001
716.532	13	glycerophospholipids	["PE(18:1(12Z)-O(9S;10R)/P-16:0)"]	C39H74NO8P	HMDB0285227	mz_00032	3	-1.64197	0.535789	-0.218339	-3.19583	0.707961	0.215437	1.67228	-0.332137
719.168	11	Phenylpropanoids and polyketides	[Salvianolic acid B]	C36H30O16	HMDB0242648	mz_00224	28	-3.31946	-2.17313	-2.69013	-4.13195	-2.46946	-4.09383	-1.03896	-4.92698
719.951	0		UNKNOWN	N/A	N/A	mz_00210	25	-5.57628	-3.27204	-4.3016	-7.28211	-3.82944	-6.27866	-3.29151	-7.29063
724.245	33	Anthracyclines	[Valrubicin]	C34H36F3NO13	HMDB0014529	mz_00187	17	-3.10491	-0.703905	-2.18941	-4.21479	-5.8976	-7.33252	-2.55776	-7.8496
727.026	0		UNKNOWN	N/A	N/A	mz_00014	2	-0.131838	0.201803	0.0703622	-0.95128	-6.93748	-4.62035	-5.18917	-8.60676
728.518	43	glycerophospholipids	["PE(14:1(9Z)/20:3(6;8;11)-OH(5))"]	C39H70NO9P	HMDB0260772	mz_00348	59	-4.99962	-3.09679	-3.85769	-5.75508	1.73881	-1.32355	1.46849	-2.39906
729.202	0		UNKNOWN	N/A	N/A	mz_00015	2	0.887193	1.56893	1.04376	0.533554	-7.33036	-6.4445	-4.99933	-9.20186
730.187	0		UNKNOWN	N/A	N/A	mz_00007	1	-1.42225	-1.19298	-2.76771	-3.18449	-6.07446	-7.21166	-5.59778	-7.82896
734.558	15	Glycerophospholipids	["1;2-Dipalmitoylphosphatidylcholine"]	C40H80NO8P	HMDB0245715	mz_00063	4	-2.56809	0.112854	-0.00746284	-4.34276	-1.00574	-1.56444	0.166529	-2.94525
735.006	0		UNKNOWN	N/A	N/A	mz_00374	67	-1.69269	-1.59172	-0.806049	-1.82601	-4.97285	-7.01118	-5.15751	-8.65078
735.405	53	glycerophospholipids	[PA(14:0/6 keto-PGF1alpha)]	C37H67O12P	HMDB0262982	mz_00548	123	-0.827249	-1.36976	-4.77374	-1.29214	-3.43772	-4.32127	-2.01062	-3.13237
736.249	0		UNKNOWN	N/A	N/A	mz_00188	17	3.23784	3.92154	3.14399	2.14913	-6.37003	-7.71104	-4.41715	-7.83022
736.574	0		UNKNOWN	N/A	N/A	mz_00215	26	-2.34284	-1.00752	-1.31789	-3.98453	-3.68378	-5.8604	-3.1177	-5.80648
739.734	0		UNKNOWN	N/A	N/A	mz_00064	4	-5.73816	-3.53596	-6.44377	-6.77066	-3.97377	-5.1424	-3.60238	-6.61782
740.525	4	glycerophospholipids	["PE(18:2(10E;12Z)+=O(9)/P-18:1(9Z))"]	C41H74NO8P	HMDB0285530	mz_00065	4	-1.08969	0.049242	-0.175698	-2.42634	0.450779	-0.8267	0.266693	-2.57736
741.21	10	Flavonoids	["pelargonidin-3;5-diglucoside-5-O-p-coumaroylglucoside"]	C36H36O17	HMDB0304454	mz_00258	38	-5.41988	-0.445932	-1.06419	-2.50083	-0.722804	-6.74572	-1.28468	-2.59422
744.159	0		UNKNOWN	N/A	N/A	mz_00450	88	-1.30681	-1.13481	-1.44877	-2.8831	-5.4726	-5.86184	-3.29153	-7.66412
745.097	40	Nucleosides, nucleotides, and analogues	[Nicotinate adenine dinucleotide phosphate]	C21H27N6O18P3	HMDB0255412	mz_00501	105	-5.07314	-4.36343	-4.79346	-6.56646	-5.50991	-6.86021	-4.83394	-8.28361
745.899	0		UNKNOWN	N/A	N/A	mz_00577	158	-3.81721	-3.25706	-3.98307	-5.40432	-6.19054	-4.94453	-5.11791	-6.39231
747.105	30	Nucleosides, nucleotides, and analogues	[Naadph]	C21H29N6O18P3	HMDB0255413	mz_00507	111	-4.50685	-3.46679	-4.40498	-5.52885	-5.04632	-6.3288	-4.33558	-7.76654
748.195	0		UNKNOWN	N/A	N/A	mz_00008	1	-3.14223	-2.8593	-3.76435	-4.84576	-4.3089	-4.83829	-3.20873	-5.80759
749.122	58	Benzene and substituted derivatives	["Fd&c blue no; 1; aluminum lake"]	C37H36N2O9S3	HMDB0032280	mz_00508	111	-4.295	-3.50012	-4.26066	-5.56125	-4.67774	-6.13173	-3.84835	-7.16625
749.29	10	Organooxygen compounds-Carbohydrates and carbohydrate conjugates	[O-b-D-Gal-(1->3)-O-[O-b-D-Gal-(1->4)-2-(acetylamino)-2-deoxy-b-D-Glc-(1->6)]-2-(acetylamino)-2-deoxy- D-Galactose]	C28H48N2O21	HMDB0002067	mz_00626	1163	1.47995	1.57206	1.43909	-0.0493066	-2.85782	-2.56319	2.27877	0.541398
752.061	0		UNKNOWN	N/A	N/A	mz_00259	38	-5.67541	-2.07752	-4.59986	-7.84718	-4.02555	-6.33116	-4.29349	-5.3136
752.605	61	glycerophospholipids	["PE(20:3(8Z;11Z;14Z)/P-18:1(11Z))"]	C43H78NO7P	HMDB0009380	mz_00033	3	0.225851	3.40896	2.90346	-0.274109	2.67294	1.55776	3.72789	0.593475
753.714	0		UNKNOWN	N/A	N/A	mz_00341	55	-4.56183	-1.32582	-1.19224	-4.72513	-0.955879	-2.99501	-1.04707	-3.9529
758.573	4	glycerophospholipids	["PC(18:1(12Z)-O(9S;10R)/P-16:0)"]	C42H80NO8P	HMDB0289482	mz_00034	3	0.541828	4.67203	3.68006	-0.151064	3.65408	3.73267	4.61576	1.32086
758.697	0		UNKNOWN	N/A	N/A	mz_00194	21	-2.46156	1.476	1.60058	-3.749	1.41457	0.377052	1.55128	-1.58636
758.698	0		UNKNOWN	N/A	N/A	mz_00035	3	-6.14607	-1.9881	-1.43105	-7.40616	-2.80837	-0.792893	-1.54566	-4.59076
760.215	0		UNKNOWN	N/A	N/A	mz_00260	38	0.407108	-0.331849	-1.32552	-0.484591	-0.441402	-3.38617	-0.738929	-1.34989
761.585	7	oxidized sphingolipid	["SM(d18:1/18:1(12Z)-2OH(9;10))"]	C41H81N2O8P	HMDB0290531	mz_00066	4	-0.599356	2.9117	2.19612	-1.27835	-0.0496038	0.126787	1.7677	-1.9869
762.7	0		UNKNOWN	N/A	N/A	mz_00542	122	-5.91984	-4.86135	-5.63674	-6.45805	-4.83954	-6.38026	-3.56248	-6.91008
762.859	0		UNKNOWN	N/A	N/A	mz_00662	4276	-3.67993	-2.72486	-2.89554	-4.43373	-2.14759	-3.35667	-1.88901	-3.94045
765.586	41	oxidized sphingolipid	["SM(d18:2(4E;14Z)/20:4(5E;8Z;12Z;14Z)-OH(11R))"]	C43H77N2O7P	HMDB0290566	mz_00397	73	-5.0383	-2.10522	-2.45431	-6.58189	-3.61365	-5.9336	-3.2086	-6.58219
766.586	63	glycerophospholipids	["PE(20:4(5E;8Z;12Z;14Z)-OH(11R)/P-18:1(9Z))"]	C43H76NO8P	HMDB0285500	mz_00511	112	-4.07707	-1.76176	-1.97089	-5.72726	2.2995	-0.384428	3.98839	-1.4801
768.406	50	glycerophospholipids	["PS(14:1(9Z)/20:4(5Z;8Z;11Z;13E)+=O(15))"]	C40H66NO11P	HMDB0280950	mz_00307	44	-4.34539	-2.96368	-2.96451	-5.13451	-1.99455	-3.53765	-1.99538	-7.10043
768.609	24	glycerophospholipids	["PC(O-16:0/20:4(8Z;11Z;14Z;17Z))"]	C44H82NO7P	HMDB0013407	mz_00335	52	-1.81197	1.08824	1.02179	-2.51262	-0.550744	-2.6014	0.285804	-3.59804
770.569	47	glycerophospholipids	["PC(14:1(9Z)/20:3(6;8;11)-OH(5))"]	C42H76NO9P	HMDB0285786	mz_00195	21	-4.24722	-0.98672	-1.45247	-5.70721	2.37357	-0.702032	2.38551	-3.46464
770.618	15	glycerophospholipids	["PC(O-16:0/20:3(8Z;11Z;14Z))"]	C44H84NO7P	HMDB0039527	mz_00342	55	-1.0826	1.56279	1.49439	-1.75441	1.90694	0.179397	2.05298	-0.59742
772.26	51	Flavonoids	[Petunidin 3-(4'''-p-coumaroyl-rutinoside)]	C37H39O18	HMDB0301902	mz_00159	13	-5.69671	-3.78226	-4.28055	-7.14578	-2.90649	-6.45407	-3.6959	-7.66094
772.854	0		UNKNOWN	N/A	N/A	mz_00571	156	-6.10981	-5.49926	-5.44795	-7.63287	0.433408	-0.633667	0.0150595	-1.91761
773.571	3	glycerophospholipids	["PA(18:1(12Z)-O(9S;10R)/i-22:0)"]	C43H81O9P	HMDB0268407	mz_00308	44	-2.73914	-1.00042	-0.942463	-4.0806	0.69629	-0.341829	2.74272	-2.57705
774.568	5	glycerophospholipids	["PC(16:0/18:1(12Z)-O(9S;10R))"]	C42H80NO9P	HMDB0285951	mz_00036	3	-3.15432	-0.984512	-1.40486	-4.29127	1.44188	-0.626655	3.38069	-2.91029
778.622	61	glycerophospholipids	["PE(22:4(7Z;10Z;13Z;16Z)/P-18:1(11Z))"]	C45H80NO7P	HMDB0009611	mz_00343	55	-1.04815	1.42799	1.5434	-1.59033	-4.26466	-5.61504	-2.9776	-6.59371
779.564	7	oxidized sphingolipid	["SM(d19:1/20:4(5Z;8Z;11Z;13E)+=O(15))"]	C44H79N2O7P	HMDB0290684	mz_00391	68	-5.05491	-2.39443	-2.73065	-6.89771	-0.236112	-3.43464	-0.945917	-4.069
781.051	2	Tannins	[Emblicanin B]	C34H20O22	HMDB0030436	mz_00521	113	-5.40399	-4.13459	-4.82822	-6.49092	-5.72829	-6.70426	-5.43679	-8.46753
781.976	0		UNKNOWN	N/A	N/A	mz_00261	38	-4.10729	-3.16176	-3.97034	-5.77762	-4.86752	-5.08196	-3.95156	-5.84277
783.384	25	Carboxylic acids and derivatives	[Deltorphin II]	C38H54N8O10	HMDB0250987	mz_00211	25	-5.44515	-2.68083	-3.42319	-6.56573	-1.80578	-5.46385	-2.34621	-6.89548
785.588	10	oxidized sphingolipid	["SM(d18:0/20:4(6E;8Z;11Z;13E)-2OH(5S;15S))"]	C43H81N2O8P	HMDB0290488	mz_00037	3	-1.06855	3.08152	2.12584	-1.99155	0.360938	0.12882	1.51908	-2.15766
787.221	11	Furanoid lignans	[auriculatin 4‚Ä≤-O-glucoside]	C34H42O21	HMDB0304570	mz_00637	1752	-4.94896	-3.60021	-3.4182	-5.32411	-5.58469	-6.21097	-4.87986	-7.30114
788.624	10	glycerophospholipids	[PE-NMe2(15:0/22:1(13Z))]	C44H86NO8P	HMDB0113932	mz_00622	923	-1.87199	0.133114	0.797239	-2.71007	0.594732	-1.30467	0.0784244	-2.55336
788.941	0		UNKNOWN	N/A	N/A	mz_00578	158	-4.6346	-4.02596	-4.72932	-6.53856	-7.03789	-7.66914	-5.59233	-8.44917
790.195	0		UNKNOWN	N/A	N/A	mz_00189	17	-4.20463	-3.83681	-4.05262	-5.03033	-6.45556	-7.81754	-5.19847	-8.21442
790.262	0		UNKNOWN	N/A	N/A	mz_00262	38	-5.72933	-3.07867	-2.38877	-4.3442	-3.94793	-6.42721	-3.80703	-5.58073
790.619	16	Glycerophospholipids	["1;2-Distearoyllecithin"]	C44H88NO8P	HMDB0244096	mz_00558	129	-4.87508	-2.80044	-2.53942	-5.69105	-1.56559	-4.04008	0.0342382	-5.36347
795.015	0		UNKNOWN	N/A	N/A	mz_00016	2	-0.848821	-0.547971	-0.67829	-1.82261	-7.01051	-5.68145	-5.68381	-8.64243
797.324	0		UNKNOWN	N/A	N/A	mz_00549	123	-2.78107	-2.34841	-5.21277	-3.19311	-5.14923	-5.96233	-4.42362	-3.80891
798.077	0		UNKNOWN	N/A	N/A	mz_00509	111	-5.77267	-5.25996	-5.20795	-6.45453	-5.51021	-6.6882	-4.78795	-7.68478
800.23	0		UNKNOWN	N/A	N/A	mz_00451	88	-1.47467	-0.492808	-1.02342	-1.85672	-5.7855	-6.3488	-4.9515	-7.87877
801.334	0		UNKNOWN	N/A	N/A	mz_00550	123	-4.08847	-3.91518	-5.85842	-4.62391	-5.07976	-6.62336	-4.0832	-5.92221
802.123	45	Flavin nucleotides	[6-Hydroxy flavin adenine dinucleotide]	C27H33N9O16P2	HMDB0011612	mz_00452	88	-5.50934	-3.97078	-4.58946	-6.46731	-5.98719	-7.13813	-4.32543	-8.48801
806.652	0		UNKNOWN	N/A	N/A	mz_00650	3550	-5.5392	-5.32049	-5.19482	-6.21176	-2.54365	-5.05964	0.344737	-5.36022
806.66	0		UNKNOWN	N/A	N/A	mz_00170	14	-3.91968	-2.05295	-2.15752	-4.27642	-5.32848	-6.60378	-3.93497	-6.54346
808.666	0		UNKNOWN	N/A	N/A	mz_00171	14	-1.96293	-0.758402	-0.493522	-2.18473	-0.516365	-1.72937	0.20799	-1.83588
808.972	0		UNKNOWN	N/A	N/A	mz_00453	88	-7.1122	-5.47743	-6.15943	-7.80639	-2.65427	-4.55607	-1.66112	-5.34823
810.03	0		UNKNOWN	N/A	N/A	mz_00430	80	-5.84588	-5.3948	-4.03739	-5.48079	-6.13438	-7.94635	-5.28484	-8.37672
812.612	5	glycerophospholipids	["PC(20:3(6;8;11)-OH(5)/P-18:0)"]	C46H86NO8P	HMDB0289628	mz_00336	53	-3.10038	0.0877407	-0.335902	-3.98993	3.27203	-0.740178	3.12972	-2.99411
812.83	0		UNKNOWN	N/A	N/A	mz_00595	299	-8.07278	-7.02853	-7.43817	-8.57385	-4.97999	-6.30093	-3.64664	-5.65871
813.217	3	Carboxylic acids and derivatives	[Sorbinicate]	C42H32N6O12	HMDB0258387	mz_00225	28	-5.4663	-4.3156	-4.95766	-5.897	-4.81837	-6.39827	-3.97279	-7.2717
813.889	0		UNKNOWN	N/A	N/A	mz_00579	158	-4.29122	-3.67309	-4.24581	-5.83378	-6.40547	-5.25645	-4.93807	-6.50062
814.246	0		UNKNOWN	N/A	N/A	mz_00553	127	-1.08384	0.988826	1.4353	-1.39827	0.636548	1.95163	-3.0635	-2.31274
814.563	4	glycerophospholipids	["PC(20:4(7E;9E;11Z;13E)-3OH(5S;6R;15S)/P-16:0)"]	C44H80NO10P	HMDB0289466	mz_00349	59	-3.06184	-1.17243	-1.79172	-4.59668	4.70378	-0.169367	4.94694	-2.30096
816.214	0		UNKNOWN	N/A	N/A	mz_00263	38	-6.44928	-1.5772	-2.31717	-3.1089	-1.31159	-6.85546	-2.00384	-3.38967
816.658	13	glycerophospholipids	[PE-NMe(22:0/18:1(11Z))]	C46H90NO8P	HMDB0113514	mz_00236	31	-0.747538	0.710011	1.79182	-1.31617	1.43502	-0.0955888	1.45404	-0.991581
817.555	5	glycerophospholipids	["PG(18:2(10E;12Z)+=O(9)/i-20:0)"]	C44H81O11P	HMDB0271931	mz_00212	25	-3.43362	-0.889484	-2.29372	-4.38699	-0.331697	-2.28818	1.1321	-4.59725
818.513	25	glycerophospholipids	["PC(18:2(10E;12Z)+=O(9)/20:5(5Z;8Z;11Z;14Z;17Z))"]	C46H76NO9P	HMDB0287710	mz_00631	1302	-3.77267	-1.6731	-1.32236	-4.80089	-1.60399	-4.69921	-1.69943	-4.90612
822.503	31	glycerophospholipids	["PE(20:4(5E;8Z;12Z;14Z)-OH(11R)/DiMe(9;5))"]	C45H76NO10P	HMDB0285087	mz_00233	30	-2.96407	1.01466	1.04634	-3.53312	-0.109503	-5.66228	-0.47701	-4.38365
822.514	18	glycerophospholipids	["PE(20:4(5E;8Z;12Z;14Z)-OH(11R)/DiMe(9;5))"]	C45H76NO10P	HMDB0285087	mz_00038	3	-2.72362	0.089685	-0.768408	-3.24689	-0.750197	-1.6242	0.272979	-3.58143
823.825	0		UNKNOWN	N/A	N/A	mz_00039	3	-5.46154	-4.40742	-5.52181	-5.89397	-3.68273	-4.14182	-2.65573	-5.20223
823.95	0		UNKNOWN	N/A	N/A	mz_00375	67	-4.1713	-3.85852	-3.69944	-4.84783	-6.03216	-7.14502	-5.44932	-8.80922
824.564	19	glycerophospholipids	["PC(20:4(6E;8Z;11Z;13E)-2OH(5S;15S)/P-18:1(11Z))"]	C46H82NO9P	HMDB0289706	mz_00085	6	-6.37405	-5.23787	-5.76252	-6.89175	-2.39409	-5.11262	-2.80016	-6.58873
826.245	4	Carboxylic acids and derivatives	[Fura-PE3]	C37H39N5O17	HMDB0252527	mz_00201	22	-0.963465	0.295247	-0.326719	-2.44482	-0.306833	-3.13239	1.63593	-4.30365
830.556	2	glycerophospholipids	["PC(16:0/20:4(7E;9E;11Z;13E)-3OH(5S;6R;15S))"]	C44H80NO11P	HMDB0285935	mz_00350	59	-6.09808	-3.86343	-4.31197	-6.96678	2.74792	-2.61294	3.97502	-5.16467
831.505	4	glycerophospholipids	["PG(20:5(7Z;9Z;11E;13E;17Z)-3OH(5;6;15)/a-17:0)"]	C43H75O13P	HMDB0270808	mz_00425	79	-5.82799	-4.38765	-4.76372	-6.29257	0.541311	-3.56372	2.04284	-3.62589
833.649	27	glycerophospholipids	["PA(18:1(12Z)-2OH(9;10)/a-25:0)"]	C46H89O10P	HMDB0267266	mz_00454	88	-6.0591	-5.21069	-5.53534	-6.90238	-6.66663	-7.37167	-5.14596	-8.80365
834.542	17	glycerophospholipids	["PC(20:4(5Z;8Z;11Z;13E)+=O(15)/DiMe(9;3))"]	C46H76NO10P	HMDB0289266	mz_00355	63	-4.59707	-2.21137	-2.73621	-4.92416	4.40193	1.10398	2.54226	-0.789583
834.886	0		UNKNOWN	N/A	N/A	mz_00376	67	-4.3388	-3.99894	-3.69279	-4.94032	-5.67137	-7.21692	-5.33892	-8.77755
835.534	2	glycerophospholipids	[PG(5-iso PGF2VI/i-19:0)]	C43H79O13P	HMDB0271821	mz_00193	18	-2.73132	-0.391469	-1.43094	-3.59387	-1.0906	-1.59184	0.556708	-1.96364
835.554	25	glycerophospholipids	[PG(5-iso PGF2VI/i-19:0)]	C43H79O13P	HMDB0271821	mz_00495	104	-5.64211	-4.74224	-5.07453	-4.82358	-1.32458	-4.23043	0.508592	-5.28061
835.579	21	oxidized sphingolipid	["SM(d20:1/22:6(4Z;7Z;11E;13Z;15E;19Z)-2OH(10S;17))"]	C47H83N2O8P	HMDB0290754	mz_00160	13	-3.71584	-0.621946	-1.5249	-4.08989	-0.23406	-2.93682	0.868773	-3.07123
836.561	20	glycerophospholipids	["PC(20:4(5Z;7E;11Z;14Z)-OH(9)/DiMe(9;3))"]	C46H78NO10P	HMDB0289240	mz_00356	63	-1.61925	1.32028	0.767114	-2.00502	5.70657	2.742	4.52553	1.38976
837.563	17	glycerophospholipids	[PG(a-17:0/PGF1alpha)]	C43H81O13P	HMDB0270833	mz_00161	13	-3.28493	-2.14027	-2.98217	-4.66485	-0.353198	-1.82552	1.02759	-4.03512
838.569	12	glycerophospholipids	["PC(18:2(9Z;11E)+=O(13)/DiMe(9;5))"]	C46H80NO10P	HMDB0289374	mz_00239	32	-1.37719	1.57489	1.98061	-1.56514	3.56138	0.744531	2.55994	-0.743105
838.584	29	glycerophospholipids	["PC(18:2(9Z;11E)+=O(13)/DiMe(9;5))"]	C46H80NO10P	HMDB0289374	mz_00309	44	-3.20788	-2.19014	-3.05009	-4.46409	-0.53451	-1.79301	0.500063	-3.62833
839.794	54	Glycerolipids	["TG(14:0/20:5(5Z;8Z;11Z;14Z;17Z)/O-18:0)"]	C55H98O5	HMDB0042870	mz_00657	4007	-4.51843	-4.02862	-4.06902	-6.28292	1.71339	0.230446	1.49877	-0.450761
839.841	0		UNKNOWN	N/A	N/A	mz_00572	156	-4.99439	-4.26447	-4.2679	-6.83912	2.01341	0.970913	1.49912	-0.198844
843.048	0		UNKNOWN	N/A	N/A	mz_00522	113	-5.96798	-4.79802	-5.00399	-6.51388	-6.06179	-7.18425	-5.42671	-8.66428
844.69	13	glycerophospholipids	[PE-NMe(20:1(11Z)/22:0)]	C48H94NO8P	HMDB0113328	mz_00524	118	-2.06201	-1.59438	-0.495537	-2.54033	0.642778	-0.321042	0.770303	-1.03374
848.221	0		UNKNOWN	N/A	N/A	mz_00293	43	-2.50069	-1.41417	-2.00446	-3.74215	-2.9383	-6.50595	-0.524415	-7.39332
848.519	14	glycerophospholipids	["PC(18:4(6Z;9Z;12Z;15Z)/20:5(7Z;9Z;11E;13E;17Z)-3OH(5;6;15))"]	C46H74NO11P	HMDB0286900	mz_00196	21	-2.54759	0.606262	0.936769	-3.6772	0.676878	-2.21039	1.22991	-3.54646
850.573	26	glycerophospholipids	["PC(18:1(12Z)-O(9S;10R)/22:4(7Z;10Z;13Z;16Z))"]	C48H84NO9P	HMDB0288235	mz_00240	32	-4.8825	-3.78759	-3.84285	-5.69984	-0.644972	-3.60543	-2.01465	-4.70769
850.576	23	glycerophospholipids	["PC(18:1(12Z)-O(9S;10R)/22:4(7Z;10Z;13Z;16Z))"]	C48H84NO9P	HMDB0288235	mz_00040	3	-3.40954	-1.48039	-1.76293	-4.30017	-0.435602	-2.30797	0.729737	-4.24214
851.365	21	Tetrapyrroles and derivatives (Organoheterocyclic compounds)	[Heme A]	C49H56FeN4O6	HMDB0006901	mz_00241	32	-5.16394	-0.661755	-1.36979	-5.6503	-3.87903	-5.82555	-4.14662	-6.66865
852.253	0		UNKNOWN	N/A	N/A	mz_00264	38	-4.81721	1.97436	1.50915	0.710381	2.07478	-4.82856	1.54322	0.433574
855.157	0		UNKNOWN	N/A	N/A	mz_00455	88	-2.57723	-2.19121	-2.31334	-3.63111	-6.88438	-7.07615	-5.12678	-8.86112
859.536	3	glycerophospholipids	["PG(20:5(7Z;9Z;11E;13E;17Z)-3OH(5;6;15)/i-19:0)"]	C45H79O13P	HMDB0271847	mz_00617	748	-4.51093	-2.42546	-3.46387	-4.78811	-1.96192	-3.71264	-1.06548	-3.93109
859.544	13	glycerophospholipids	["PG(20:5(7Z;9Z;11E;13E;17Z)-3OH(5;6;15)/i-19:0)"]	C45H79O13P	HMDB0271847	mz_00242	32	-5.01421	-3.94541	-4.38434	-5.8215	2.19343	-1.9542	-0.73737	-3.6122
859.562	9	glycerophospholipids	["PG(20:4(6E;8Z;11Z;13E)-2OH(5S;15S)/i-20:0)"]	C46H83O12P	HMDB0271953	mz_00213	25	-2.90884	-1.47412	-2.00965	-3.6508	-0.813374	-2.82822	-0.101774	-5.33923
859.674	9	Glycerolipids	["TG(15:0/18:4(6Z;9Z;12Z;15Z)/20:5(5Z;8Z;11Z;14Z;17Z))"]	C56H90O6	HMDB0043681	mz_00344	55	-6.38644	-5.57472	-5.52352	-6.99317	-4.69016	-6.52629	-2.25094	-6.90817
863.003	0		UNKNOWN	N/A	N/A	mz_00017	2	-1.5303	-1.25277	-1.37006	-2.60702	-6.95912	-5.64407	-5.69426	-8.50154
864.018	0		UNKNOWN	N/A	N/A	mz_00018	2	-3.76218	-3.48536	-3.74309	-4.7569	-7.48214	-7.45952	-6.04398	-9.22241
864.996	0		UNKNOWN	N/A	N/A	mz_00019	2	-5.24472	-4.84161	-5.69173	-6.46426	-7.29206	-7.36538	-5.93895	-6.46925
865.278	0		UNKNOWN	N/A	N/A	mz_00265	38	-5.98384	-4.17733	-3.30333	-4.78435	-3.39842	-6.47867	-4.0838	-6.05941
869.739	23	Fatty Acyls	[1-O-(6-Acetamido-6-deoxy-alpha-D-galactosyl)-N-[(15Z)-tetracos-15-enoyl]phytosphingosine]	C50H96N2O9	HMDB0256150	mz_00377	67	-6.51846	-5.735	-6.43433	-7.14004	-5.56083	-7.05605	-3.51787	-7.69357
874.232	0		UNKNOWN	N/A	N/A	mz_00009	1	-5.0249	-4.92581	-6.23385	-6.65474	-6.66667	-6.97553	-5.95932	-7.94536
874.642	53	glycerophospholipids	["PC(20:3(6;8;11)-OH(5)/22:5(4Z;7Z;10Z;13Z;16Z))"]	C50H84NO9P	HMDB0288381	mz_00310	44	-1.96951	-2.35483	-2.46834	-4.99849	-1.56741	-2.23327	-0.288951	-3.20824
875.526	3	Phosphatidylinositols	["PI(18:1(12Z)-O(9S;10R)/18:2(9Z;12Z))"]	C45H79O14P	HMDB0276708	mz_00070	5	-5.93615	-4.63213	-5.05904	-6.71045	-1.88252	-4.75867	-0.666163	-5.26759
876.962	0		UNKNOWN	N/A	N/A	mz_00456	88	-6.45368	-5.70459	-6.30222	-7.79495	-2.74319	-4.73607	-1.96578	-5.68015
878.544	11	glycerophospholipids	["PC(20:3(8Z;11Z;14Z)/20:5(7Z;9Z;11E;13E;17Z)-3OH(5;6;15))"]	C48H80NO11P	HMDB0287417	mz_00118	12	-4.93953	-3.97227	-4.61334	-5.45083	-3.88455	-5.03287	-2.63777	-5.15376
879.661	57	glycerophospholipids	["PA(22:6(4Z;7Z;11E;13Z;15E;19Z)-2OH(10S;17)/a-25:0)"]	C50H87O10P	HMDB0267296	mz_00266	38	-3.3529	-1.19003	-1.64361	-4.90505	-0.774148	-1.11365	1.69734	-2.72
880.445	7	Peptidomimetics	[Dimethyl C7]	C43H61N9O9S	HMDB0251368	mz_00357	63	-5.90715	-3.96543	-4.92275	-6.75011	-1.34009	-3.76052	-2.81551	-5.70556
881.449	51	glycerophospholipids	["PGP(20:4(5E;8Z;12Z;14Z)-OH(11R)/i-17:0)"]	C43H78O14P2	HMDB0275325	mz_00358	63	-5.5587	-4.56694	-5.23094	-6.66952	0.118847	-2.46303	-1.29391	-3.77715
883.615	52	glycerophospholipids	["PG(22:6(4Z;7Z;11E;13Z;15E;19Z)-2OH(10S;17)/i-20:0)"]	C48H83O12P	HMDB0271964	mz_00311	44	-3.47288	-2.28214	-2.75362	-4.9418	-0.908339	-0.746289	1.84437	-2.25575
885.237	0		UNKNOWN	N/A	N/A	mz_00503	106	-3.2812	-0.86475	-0.733759	-5.1863	0.181354	-5.11432	1.26735	-7.04929
896.38	0		UNKNOWN	N/A	N/A	mz_00067	4	-6.09647	-4.75089	-4.26786	-7.03007	-2.9865	-5.34508	-3.86419	-7.1126
901.084	0		UNKNOWN	N/A	N/A	mz_00457	88	-5.65205	-5.62092	-5.85658	-7.39137	-6.14352	-6.99666	-5.20985	-8.48131
906.822	0		UNKNOWN	N/A	N/A	mz_00020	2	-2.68984	-1.77846	-1.57489	-4.34668	4.51618	3.49677	3.97546	2.39006
907.262	14	Phenylpropanoids and polyketides	["4-{3-[3-(3;5-dihydroxyphenyl)-6-hydroxy-2-(4-hydroxyphenyl)-2;3-dihydro-1-benzofuran-4-yl]-5-[(Z)-2-[3-(3;5-dihydroxyphenyl)-6-hydroxy-2-phenyl-2;3-dihydro-1-benzofuran-4-yl]ethenyl]-2;3-dihydro-1-benzofuran-2-yl}benzene-1;2-diol"]	C56H42O12	HMDB0134466	mz_00267	38	-0.974649	-2.28737	-3.29578	-3.23759	-2.84175	-5.96972	-2.69194	-4.30424
910.166	19		[(2E)-4-hydroxy-3-methylpent-2-enedioyl-CoA]	C27H42N7O20P3S	HMDB0301421	mz_00586	177	-3.69765	-3.69565	-4.64786	-5.64262	-2.69968	-5.96547	-3.3795	#NUM!
910.171	16	acyl-coenzyme A	["2;2-dimethylpentanedioyl-CoA"]	C28H46N7O19P3S	HMDB0300843	mz_00658	4009	-4.69778	-4.4915	-4.54672	-5.5204	-6.23377	-6.04834	-5.36608	-7.46976
910.406	14	Carboxylic acids and derivatives	[Vedroprevir]	C45H60ClN7O9S	HMDB0259774	mz_00378	67	-6.14756	-5.76499	-5.23277	-6.47776	-5.85133	-6.97356	-5.39032	-8.48882
910.824	0		UNKNOWN	N/A	N/A	mz_00596	299	-8.00999	-6.9902	-7.34935	-8.54398	-4.45269	-5.75043	-4.21433	-6.80315
911.002	0		UNKNOWN	N/A	N/A	mz_00021	2	-6.49806	-5.79721	-6.29	-7.76115	-6.30567	-7.03825	-5.02608	-8.38751
914.076	0		UNKNOWN	N/A	N/A	mz_00379	67	-4.05414	-3.86081	-4.22999	-4.60871	-5.26916	-6.41666	-4.79261	-7.66225
914.29	0		UNKNOWN	N/A	N/A	mz_00190	17	-4.45797	-4.55216	-5.04873	-5.68834	-6.5891	-8.09042	-5.48392	-8.79587
917.583	16	glycerophospholipids	[PC(16:0/LTE4)]	C47H85N2O11PS	HMDB0285929	mz_00312	44	-4.55737	-3.47252	-3.79225	-5.49448	-0.228294	-2.13158	1.65965	-4.1094
917.617	3	Glycerolipids	["Glycerol 2-(9Z;12Z-octadecadienoate) 1-hexadecanoate 3-O-[alpha-D-galactopyranosyl-(1->6)-beta-D-galactopyranoside]"]	C49H88O15	HMDB0041511	mz_00324	48	-4.59535	-2.99114	-3.28145	-5.24771	-2.76398	-4.21825	-1.8683	-4.87982
918.224	4	fatty acid	["(2;5)-Decadienoyl-CoA"]	C31H50N7O17P3S	HMDB0300905	mz_00437	86	-3.92997	-6.07436	-6.60742	-5.56383	-6.05833	-5.16612	-4.24107	-7.48994
921.083	18	Isoflavonoids	["2-O-Galloyl-(4S;6S)-gallagoyl-D-glucose"]	C41H28O25	HMDB0302899	mz_00380	67	-6.02763	-5.1928	-5.33027	-6.80617	-5.19126	-5.95139	-3.63841	-5.7431
922.682	31	glycerophospholipids	["PC(20:3(6;8;11)-OH(5)/DiMe(13;5))"]	C52H92NO10P	HMDB0289212	mz_00313	44	-3.41773	-1.30852	-1.74924	-4.86731	-0.910043	-1.76124	0.972754	-3.09844
925.672	0		UNKNOWN	N/A	N/A	mz_00268	38	-3.06711	-2.37631	-3.37624	-4.54433	-1.97066	-2.21724	-0.192275	-3.88027
926.563	52	glycerophospholipids	["PC(5-iso PGF2VI/DiMe(13;5))"]	C50H88NO12P	HMDB0289158	mz_00551	123	-3.47102	-2.64414	-4.60235	-4.65621	-2.22673	-4.91821	-0.56778	-5.65698
927.838	1	Glycerolipids	["TG(15:0/18:3(6Z;9Z;12Z)/24:0)"]	C60H110O6	HMDB0043429	mz_00597	299	-7.91218	-7.4078	-7.75387	-8.68841	-5.30379	-6.31867	-4.97046	-7.73723
928.611	18	glycerophospholipids	["PC(DiMe(11;5)/PGF1alpha)"]	C50H90NO12P	HMDB0289105	mz_00325	48	-4.69579	-3.84399	-4.18418	-5.53922	-1.66222	-3.95903	-2.06789	-5.00962
929.74	21	Glycerolipids	["TG(14:0/22:5(4Z;7Z;10Z;13Z;16Z)/22:4(7Z;10Z;13Z;16Z))"]	C61H100O6	HMDB0042742	mz_00269	38	-4.10289	-2.82254	-3.3896	-5.7135	-2.5142	-3.35294	-0.424337	-4.64377
930.156	37	fatty acid	["(2E;8E)-10-hydroxydeca-2;8-dien-4-ynoyl-CoA"]	C31H46N7O18P3S	HMDB0300906	mz_00470	96	-6.61568	-5.7732	-6.64254	-7.4151	-4.34583	-5.37784	-3.60376	-6.67302
930.619	4	glycerophospholipids	["PC(22:3(10Z;13Z;16Z)/22:6(4Z;7Z;11E;13Z;15E;19Z)-2OH(10S;17))"]	C53H88NO10P	HMDB0288158	mz_00326	48	-4.87309	-3.36914	-3.78925	-5.55336	-0.513334	-2.8955	-0.892069	-2.61216
930.989	0		UNKNOWN	N/A	N/A	mz_00381	67	-3.91458	-3.71382	-4.12296	-4.51095	-5.84309	-6.98948	-5.54669	-8.94684
932.633	34	glycerophospholipids	["PC(22:6(4Z;7Z;11E;13Z;15E;19Z)-2OH(10S;17)/DiMe(11;5))"]	C52H86NO11P	HMDB0289094	mz_00327	48	-2.60077	0.282259	0.177394	-3.94004	4.30376	2.12612	3.81466	1.1932
933.168	0		UNKNOWN	N/A	N/A	mz_00022	2	-2.63124	-2.11233	-2.76261	-3.27597	-5.85126	-4.73086	-6.47488	-6.20235
934.649	35	glycerophospholipids	["PC(DiMe(13;5)/PGJ2)"]	C52H88NO11P	HMDB0289145	mz_00434	82	1.18257	3.84074	3.76718	-0.0703104	5.01636	3.23854	5.48963	2.7633
940.69	28	glycerophospholipids	["PC(20:4(7E;9E;11Z;13E)-3OH(5S;6R;15S)/24:1(15Z))"]	C52H94NO11P	HMDB0288739	mz_00458	88	-6.22138	-5.74086	-5.58958	-7.06509	1.18739	-0.510047	0.679442	-1.04822
941.361	0		UNKNOWN	N/A	N/A	mz_00359	63	-6.97045	-4.89229	-5.58642	-8.26891	-2.35646	-3.44478	-2.66085	-5.34824
943.124	0		UNKNOWN	N/A	N/A	mz_00360	64	-5.53612	-3.75528	-4.36642	-5.9167	-4.1175	-3.60103	-5.03757	-3.80108
945.193	0	Flavonoids	[Apigenin 4'-[p-coumaroyl-(->2)-glucuronyl-(1->2)-glucuronide] 7-glucuronide]	C42H40O25	HMDB0038296	mz_00459	88	-5.19771	-4.42721	-5.27303	-5.91465	-6.06725	-6.82329	-4.99895	-8.27766
945.914	31	triacylglycerols	[TG(14:0/20:0/24:1(15Z))]	C61H116O6	HMDB0042195	mz_00382	67	-4.97214	-4.77959	-4.57444	-5.67181	-6.42277	-7.3904	-6.05322	-8.69152
947.384	0		UNKNOWN	N/A	N/A	mz_00243	32	-6.14842	-4.91989	-4.42993	-7.03794	-3.84708	-4.17903	-2.74265	-5.34933
949.633	5	glycerophospholipids	[PG(6 keto-PGF1alpha/i-24:0)]	C50H93O14P	HMDB0272220	mz_00496	104	-4.33199	-3.89129	-2.68108	-5.27669	-0.692076	-2.60309	0.907758	-3.49896
950.64	30	glycerophospholipids	["PC(20:5(7Z;9Z;11E;13E;17Z)-3OH(5;6;15)/DiMe(13;5))"]	C52H88NO12P	HMDB0289184	mz_00333	50	-4.288	-3.1386	-3.49194	-5.41191	-0.713254	-2.95141	1.0931	-4.06411
952.403	0		UNKNOWN	N/A	N/A	mz_00383	67	-5.83333	-5.49119	-5.22174	-6.30212	-5.50706	-6.41527	-4.595	-6.72258
953.764	5	Glycerolipids	["TG(16:0/22:5(4Z;7Z;10Z;13Z;16Z)/22:6(4Z;7Z;10Z;13Z;16Z;19Z))"]	C63H100O6	HMDB0044471	mz_00663	4400	-5.37817	-4.16897	-4.63304	-6.94646	-4.27672	-8.43794	-1.41818	-9.36455
954.391	0		UNKNOWN	N/A	N/A	mz_00384	67	-5.9631	-5.70034	-5.08423	-6.25356	-5.48828	-6.15478	-4.08313	-6.56937
957.199	32	Prenol lipids	[PRE]	C44H44O24	HMDB0041300	mz_00460	88	-4.96505	-3.99904	-4.865	-5.96387	-6.05484	-6.53207	-5.4554	-7.13752
962.677	46	glycerophospholipids	[PS(24:0/6 keto-PGF1alpha)]	C50H92NO14P	HMDB0283632	mz_00398	73	1.39606	4.47065	4.42596	-0.390343	2.18285	0.318107	2.5402	-0.320532
962.797	0		UNKNOWN	N/A	N/A	mz_00270	38	-5.88258	-3.62071	-4.58926	-6.143	-2.34707	-3.48701	0.0478857	-5.46206
964.686	15	glycerophospholipids	["PC(DiMe(13;5)/MonoMe(13;5))"]	C55H99NO10P	HMDB0061415	mz_00482	101	-0.774379	2.23273	2.19821	-2.43068	-0.669595	-2.37134	-0.175711	-3.06968
966.483	3	glycerophospholipids	["CDP-DG(18:1(12Z)-O(9S;10R)/i-14:0)"]	C44H77N3O16P2	HMDB0293523	mz_00314	44	-5.92336	-3.81805	-4.07144	-7.04093	-2.69855	-5.38407	-2.84759	-6.50382
968.499	40	Glycerophospholipids	[CDP-DG(a-17:0/i-16:0)]	C45H83N3O15P2	HMDB0116366	mz_00162	13	-6.09719	-3.84842	-4.70963	-7.24285	-1.38738	-5.56533	-2.28849	-6.79744
968.534	3	Glycerophospholipids	[CDP-DG(a-17:0/i-16:0)]	C45H83N3O15P2	HMDB0116366	mz_00385	67	-6.06786	-5.9036	-5.933	-7.27916	-5.13966	-6.40039	-3.33749	-4.96853
971.99	0		UNKNOWN	N/A	N/A	mz_00386	67	-3.85436	-3.72744	-3.17414	-4.37287	-5.83512	-7.10647	-5.39113	-8.56094
974.726	25	Sphingolipids	[Galabiosylceramide (d18:1/24:0)]	C54H103NO13	HMDB0004840	mz_00271	38	-4.44391	-3.98118	-4.32093	-6.20619	-0.677096	-1.47568	1.19892	-3.1676
977.535	2	phospholipids	["PIP(18:0/18:1(12Z)-2OH(9;10))"]	C45H86O18P2	HMDB0278781	mz_00328	48	-4.18239	-2.01353	-1.94583	-5.22967	1.28023	-0.278385	1.31356	-1.38948
977.595	7	glycerophospholipids	["PGP(20:5(5Z;8Z;10E;14Z;17Z)-OH(12)/i-24:0)"]	C50H90O14P2	HMDB0275991	mz_00636	1342	-6.16958	-5.16287	-5.52996	-7.15112	-3.4661	-2.46086	-1.97134	-2.99751
983.24	26	Flavonoids	[Quercetin 3-feruloyl-triglucoside]	C43H50O26	HMDB0302888	mz_00644	2280	-4.51165	-3.65379	-4.48021	-5.84473	-4.90293	-6.36563	-4.75021	-7.1146
995.144	7	Tannins	[Octaphlorethol A]	C48H34O24	HMDB0255906	mz_00226	28	-5.84213	-4.9663	-5.16368	-6.3914	-5.2946	-6.33574	-4.94569	-7.59515
