# Supplementary material for: Metabolite Profiling and Antioxidant Activities in Seagrass Biomass
Source: Mar Drugs. 2025 Apr 29;23(5):193. doi: 10.3390/md23050193 (PMC12113406; doi:10.3390/md23050193)
Supplement: Supplementary file 1 [file marinedrugs-23-00193-s001.zip › Table S2.xlsx]

## Sheet: Hoja1
Table S2. Metabolite data using the estimated compound mass [M] in mode negative [M-H]-
Mz	ppm	Class	Metabolite_Name	Formula	HMDB_ID	ID	pcgroup	prem_va_1968 CG1	prem_va_1969 CG2	prem_va_2024 CNG2	prem_va_2025 CNG1	prem_va_1970 PG2	prem_va_1977 PG1	prem_va_1961 PNG2	prem_va_1997 PNG1
59.0143	8	Dioxetanes (Organoheterocyclic compounds )	["1;2-Dioxetane"]	C2H4O2	HMDB0251435	mz_00252	23	-2.45899	-2.05397	-2.1572	-2.26563	-3.81185	-4.30249	-3.40349	-4.51999
61.9881	4	Non-metal oxoanionic compounds	[Nitrate]	NO3	HMDB0002878	mz_00391	40	1.49837	2.51051	2.27418	1.13699	-0.021567	0.465875	0.8324	1.13627
71.013	12	Dioxoles ( Organoheterocyclic compounds )	["1;3-Dioxole"]	C3H4O2	HMDB0244174	mz_00072	7	0.724152	1.68085	1.42475	0.743394	-4.54128	-1.48975	-4.23581	-3.80799
73.0311	22	Dioxolanes ( Organoheterocyclic compounds )	["1;3-Dioxolane"]	C3H6O2	HMDB0244173	mz_00628	99	-3.14996	-2.03492	-1.67241	-2.91003	-2.69447	1.31345	-3.70717	-4.38025
74.9897	18	Carbothioic S-acids	[Ethanethioic acid]	C2H4OS	HMDB0031188	mz_00201	14	-4.99571	2.10566	1.82405	-0.0676974	2.7535	0.796984	3.03708	1.41984
84.0438	20	Azolines ( Organoheterocyclic compounds )	[2-Methyl-2-oxazoline]	C4H7NO	HMDB0245215	mz_00254	23	1.22526	0.358076	1.13934	0.401812	-3.52864	-4.6725	-4.04023	-4.61928
85.0282	16	Organooxygen compounds	[Acetoacetaldehyde]	C4H6O2	HMDB0247909	mz_00594	89	-0.398019	0.845185	-1.6968	-0.183653	-3.26978	-2.9078	-2.59679	-1.26318
88.0382	25	Organooxygen compounds	[(2S)-2-Amino-3-hydroxypropanal]	C3H7NO2	HMDB0247847	mz_00664	112	3.57823	4.49167	4.72236	3.45651	-3.77753	-2.52235	-2.84522	-2.75897
89.0226	21	Trioxanes (Organoheterocyclic compounds )	["1;2;4-Trioxane"]	C3H6O3	HMDB0244144	mz_00169	2327	1.73111	1.90515	2.65126	1.23978	-3.45744	-2.34241	0.957602	2.86973
89.023	15	Trioxanes (Organoheterocyclic compounds )	["1;2;4-Trioxane"]	C3H6O3	HMDB0244144	mz_00548	74	0.589991	0.88066	0.558788	0.743916	-4.67099	-2.2616	-4.95157	-5.26379
93.0173	16	Organooxygen compounds	["1;3-Difluoroacetone"]	C3H4F2O	HMDB0244167	mz_00202	14	-4.79824	1.55166	1.39949	-0.334056	2.19976	0.600008	2.25888	1.11913
94.0266	34	Organooxygen compounds	[1H-Pyrrole-2-carboxaldehyde]	C5H5NO	HMDB0036057	mz_00392	40	-4.03156	-3.9168	-4.57228	-4.64493	-4.91426	-4.58964	-4.97933	-4.14556
96.0434	21	Azoles (Organoheterocyclic compounds)	["2;4-Dimethyloxazole"]	C5H7NO	HMDB0032968	mz_00393	40	-3.56906	-3.29949	-3.96828	-2.94342	-4.95893	-3.6096	-5.10585	-3.97909
96.9576	26	Inorganic compounds	[Sulfate]	H2O4S	HMDB0001448	mz_00224	16	3.1594	3.41653	3.12927	3.39734	-4.2171	-2.98265	-3.8996	-2.02638
99.014	102	Polycyclic hydrocarbons	["6beta;7beta;10beta-Cadina-1;4-diene"]	C8H4	HMDB0303897	mz_00158	11	-1.38695	-1.26051	-2.07474	-1.54571	-1.32552	-0.379401	-1.65223	-1.62829
101.066	47	Organooxygen compounds	[3-Acetyl-1-propanol]	C5H10O2	HMDB0245797	mz_00394	40	-0.0801829	-1.7451	-2.32116	-1.57823	-3.39616	1.53922	-3.3104	-3.29214
103.038	18	Organooxygen compounds	["(1;2-Dihydroxyethyl)oxirane"]	C4H8O3	HMDB0243558	mz_00428	49	-1.83935	-1.99179	-1.66827	-1.85939	-4.48245	-4.04942	-4.44151	-5.32578
104.038	31	Organooxygen compounds	["2;3-Dihydroxypropanamide"]	C3H7NO3	HMDB0245395	mz_00395	40	-4.75175	-0.745622	-3.96415	-5.63654	-4.69473	0.185261	-3.01696	-0.685619
107.039	115	Organooxygen compounds	[4-Chloro-1-butanol]	C4H9ClO	HMDB0246381	mz_00483	62	-2.4489	-2.94246	-3.46079	-2.52998	-1.3202	-3.0216	-2.96758	-2.42665
114.934	66	halogen oxides	[Chlorosulfonic acid]	ClHO3S	HMDB0250124	mz_00175	13	2.6641	5.48837	1.69139	0.656037	4.54672	4.66601	6.79238	3.16105
116.034	9	Carboxylic acids and derivatives	[(Z)-2-methyl-peroxyaminoacrylate]	C4H7NO3	HMDB0304002	mz_00655	106	-1.34332	-1.24557	-4.18067	-1.16414	-3.74167	-2.12048	-4.17512	-3.70074
116.048	13	Organic carbonic acids and derivatives	[1-Ethyl-1-nitrosourea]	C3H7N3O2	HMDB0243873	mz_00426	48	1.78615	1.13333	1.61197	1.79722	-0.42106	-1.11509	-2.95154	0.616942
117.053	19	Carboxylic acids and derivatives	[2-Methoxyethyl acetate]	C5H10O3	HMDB0245204	mz_00638	101	3.05272	2.51286	-2.88581	-0.293412	-5.10128	-0.367313	-0.1782	0.537008
121.027	21	Benzodioxoles (Organoheterocyclic compounds )	["1;3-Benzodioxole"]	C7H6O2	HMDB0244156	mz_00184	3487	1.61699	3.52538	1.08062	1.81813	-1.16933	7.89346	1.5721	4.07791
123.042	22	Benzene and substituted derivatives	[Phenylmethanediol]	C7H8O2	HMDB0256441	mz_00025	4	5.70562	5.37379	5.3037	5.59213	1.22208	2.51025	1.0119	2.6303
125.021	4	Organofluorides	[Fluroxene]	C4H5F3O	HMDB0252413	mz_00106	8	2.62036	3.88931	3.45786	2.7434	0.715241	1.40576	-3.02715	1.06868
128.073	8	Pyrrolidines ( Organoheterocyclic compounds )	[(2R)-2-Methylpyrrolidine-1-carboxylic acid]	C6H11NO2	HMDB0242709	mz_00540	72	-3.66239	-3.19682	-3.25055	-3.97441	-4.78894	-4.72352	-5.78744	-3.76029
134.044	22	Pyrazolopyrimidines (Organoheterocyclic compounds )	["1H-Pyrazolo[3;4-d]pyrimidin-4-amine"]	C5H5N5	HMDB0244899	mz_00176	13	0.329116	1.8908	1.31183	0.395906	3.09981	0.63163	2.92502	0.817381
135.038	62	Hydroxy acids and derivatives	["2;2;4-Trihydroxybutanoic acid"]	C4H8O5	HMDB0341420	mz_00303	28	5.5656	5.58427	5.64948	5.97456	2.80472	2.13477	4.56204	2.85344
136.015	18	Benzene and substituted derivatives	[Salicylates]	C7H5O3	HMDB0302214	mz_00396	40	-3.29027	-2.37693	-2.54975	-3.68106	1.20128	-0.278462	-1.28868	0.265388
137.095	16	Organooxygen compounds	["(2E;4Z)-2;4-nonadienal"]	C9H14O	HMDB0303871	mz_00649	103	1.54479	1.04833	0.648383	1.49127	-4.00342	-4.56072	-3.91738	-4.12025
138.031	3	Diazines (Organoheterocyclic compounds )	[5-Formylcytosine]	C5H5N3O2	HMDB0246797	mz_00162	1943	-2.70138	-1.84488	-1.79682	-1.30815	0.807108	0.386671	0.387512	0.206859
138.064	22	Oxazinanes ( Organoheterocyclic compounds )	[(2Z)-2-Morpholin-4-yliminoacetonitrile]	C6H9N3O	HMDB0258300	mz_00296	27	-3.11025	-1.54332	-3.24474	-4.16825	-4.6041	-4.3351	-4.88635	-5.36542
139.11	21	Organooxygen compounds	["(3E)-2;3;4-trimethylhex-3-enal"]	C9H16O	HMDB0062671	mz_00095	389	1.04973	2.80875	-1.5328	-1.03356	1.31666	1.82572	0.429288	-0.423831
143.032	18	Carboxylic acids and derivatives	["1;1-Cyclobutanedicarboxylic acid"]	C6H8O4	HMDB0250639	mz_00074	7	1.6929	2.65287	2.29392	1.79386	-4.0852	-0.293854	-4.56121	-4.38593
145.059	56	Alkyl halides	[4-Fluorocyclohexane-1-carboxylic acid]	C7H11FO2	HMDB0246426	mz_00010	118	4.89766	5.36946	5.24448	4.30405	-1.1146	0.526393	0.214555	1.204
147.039	13	Carboxylic acids and derivatives	[(3S)-3-Amino-4-aminooxy-4-oxobutanoic acid]	C4H8N2O4	HMDB0258076	mz_00443	55	5.14607	5.1655	5.26588	4.82268	2.95547	-1.06566	-0.077909	1.67862
150.006	28	Benzothiazoles ( Organoheterocyclic compounds )	[6-Hydroxybenzothiazole]	C7H5NOS	HMDB0247072	mz_00203	14	-0.94045	5.252	5.02766	3.3	5.86261	4.0527	6.10206	4.74307
150.918	39	Homogeneous lanthanide compounds	["1;2-Diacylglycerol-LD-SM-pool"]	Sm	HMDB0062272	mz_00568	81	1.65347	4.42509	5.9985	1.42774	6.41618	3.18342	6.47378	2.50776
156.025	21	Diazines (Organoheterocyclic compounds )	[Favipiravir]	C5H4FN3O2	HMDB0252176	mz_00665	112	4.14805	4.98373	5.07765	3.84804	-2.92802	-1.43242	-2.30812	-1.66341
156.967	12	Thioethers - Organosulfur compounds	[Mustard gas]	C4H8Cl2S	HMDB0254958	mz_00456	59	-0.9238	0.902631	0.592407	-0.753977	-0.902847	-0.961699	-0.186493	0.680892
159.977	25	Benzene and substituted derivatives	["2;3-Dichloroaniline"]	C6H5Cl2N	HMDB0245389	mz_00029	125	-4.45837	-3.36835	-0.227789	-4.33504	6.15141	5.35004	-0.141646	5.50249
160.058	19	Carboxylic acids and derivatives	[3-Aminoadipic acid]	C6H11NO4	HMDB0245812	mz_00506	63	-3.92677	-2.75667	-2.9321	-4.21103	-2.3939	2.23634	5.80044	8.11285
161.06	7	Cinnamic acids and derivatives	[4-Methylcinnamic acid]	C10H10O2	HMDB0341272	mz_00001	1	-0.811842	-0.380823	-0.932358	-1.03835	-1.08366	2.37097	-3.11391	1.93559
163.037	22	Benzimidazoles ( Organoheterocyclic compounds )	["2H-Benzimidazole-2-thione; 1;3-dihydro-4-methyl-"]	C8H8N2S	HMDB0246500	mz_00586	85	2.17203	1.7606	-1.1009	1.45264	-2.41563	3.59352	0.431914	6.05732
163.039	77	Benzene and substituted derivatives	[Benzoylurea]	C8H8N2O2	HMDB0249059	mz_00541	72	2.05582	-0.748554	1.07093	1.84164	-2.63454	-3.03043	-2.48506	-0.632982
164.039	0	Carboxylic acids and derivatives	[2-Hydroxy-L-methionine]	C5H11NO3S	HMDB0246915	mz_00457	59	2.33186	0.733101	-0.102915	-0.176685	-0.719327	2.08565	0.763925	3.92002
168.063	28	Benzene and substituted derivatives	[(2R)-1-(4-Chlorophenyl)propan-2-amine]	C9H12ClN	HMDB0242581	mz_00255	23	-1.09984	-1.9762	-1.18972	-1.38083	-3.08737	-4.07908	-1.75796	-3.29767
169.059	49	acid	["(2Z;4Z)-octa-2;4-dienedioic acid"]	C8H10O4	HMDB0341002	mz_00417	45	-0.325601	0.765478	0.496561	-0.594087	-3.53203	-4.67971	-2.68041	-3.97659
173.101	41	Indoles and derivatives ( Organoheterocyclic compounds )	[5-(2-Aminopropyl)indole]	C11H14N2	HMDB0246717	mz_00167	2070	4.24827	3.26219	4.7194	3.4032	-1.84291	2.32346	1.35213	8.05716
175.071	7	Amino acids, peptides, and analogues	["Ethylenediamine-N;N'-diacetic acid"]	C6H12N2O4	HMDB0246968	mz_00595	89	2.5174	4.02858	1.09657	2.92554	-1.38005	-0.910891	-0.692712	-0.802983
177.038	13	Lactones (Organoheterocyclic compounds )	["(3R;4R;5S;6R)-3;4;5;6-Tetrahydroxyoxepan-2-one"]	C6H10O6	HMDB0258054	mz_00337	31	0.470328	0.986836	1.07869	0.230702	-4.08043	-2.85191	-2.98428	-2.49943
179.053	17	Organooxygen compounds	[D-Psicose]	C6H12O6	HMDB0250793	mz_00338	1979	6.53945	7.67733	7.9992	6.60066	-2.62095	-0.63565	-1.47584	-2.78782
181.084	0	Carboxylic acids and derivatives	[Dimethyltriazenoimidazole carboxamide]	C6H10N6O	HMDB0258139	mz_00554	75	3.46315	3.23525	2.86749	3.43404	-2.38591	-1.80253	-2.35982	-1.17811
183.102	67	Pyrrolines (Organoheterocyclic compounds )	["1-Hydroxy-2;2;5;5-tetramethyl-2;5-dihydro-1h-pyrrole-3-carboxamide"]	C9H16N2O2	HMDB0243893	mz_00116	443	-0.839637	2.81142	1.97185	-0.739843	2.63641	0.0643706	3.6464	-0.40876
184.008	15	Organic sulfonic acids and derivatives	[3-Amino-4-sulfanylbutane-1-sulfonic acid]	C4H11NO3S2	HMDB0257610	mz_00279	24	-2.70917	-1.85208	-1.79882	-3.14545	-0.847393	-1.84499	-0.913602	-2.30355
185.001	1	Phenols	[3-Chloro-4-hydroxy-5-methoxybenzaldehyde]	C8H7ClO3	HMDB0245834	mz_00589	87	2.06024	4.22896	2.7823	1.76884	1.79212	3.39439	0.633154	2.83854
185.054	17	Carboxylic acids and derivatives	[alpha-AMINO-3-HYDROXY-5-METHYL-4-ISOXAZOLEPROPIONIC ACID]	C7H10N2O4	HMDB0248356	mz_00653	104	3.92384	3.45472	2.98909	3.73488	-2.30311	-1.80951	-2.41628	-3.15491
185.095	69	Carboxylic acids and derivatives	["1;2-Cyclohexanedicarboxylic acid; 4-methyl-"]	C9H14O4	HMDB0253138	mz_00159	11	-0.394707	1.68983	0.702849	-1.13043	2.78479	1.6177	2.53844	0.917412
186.112	7	Pyrrolidines (Organoheterocyclic compounds )	["1-Hydroxy-2;2;5;5-tetramethylpyrrolidine-3-carboxylic acid"]	C9H17NO3	HMDB0243895	mz_00397	40	0.57768	-0.906213	-1.29456	-1.1828	-1.9752	-1.10522	-0.792126	1.16754
188.054	31	Organic nitro compounds	[Fluoromisonidazole]	C6H8FN3O3	HMDB0252385	mz_00079	169	3.0427	2.64711	-0.988437	2.40366	-0.699562	2.22941	-0.0870407	3.09981
189.084	79	Carboxylic acids and derivatives	["(Carbamoylamino) (2R)-2;5-diaminopentanoate"]	C6H14N4O3	HMDB0257678	mz_00011	118	0.346906	0.177763	1.41923	0.512961	-2.58444	-1.17645	-1.92841	0.1011
193.049	10	Organooxygen compounds	[Resodiacetophenone]	C10H10O4	HMDB0341390	mz_00243	21	5.63464	4.4738	3.85403	5.17983	1.69316	3.23554	3.02754	7.80222
194.924	35	Phenols	["2;3;4-Trichlorophenol"]	C6H3Cl3O	HMDB0245423	mz_00051	137	-1.93294	-0.0826919	-0.493481	-1.70436	2.52961	6.84808	4.27064	4.50096
195.064	11	Halophenols	[Trihydroxybutyrophenone]	C10H12O4	HMDB0259219	mz_00149	852	0.0723255	1.59765	1.25579	0.971001	0.381012	-1.37486	-3.50634	-3.79938
196.029	36	Benzene and substituted derivatives	["2-Amino-4;6-dinitrotoluene"]	C7H7N3O4	HMDB0245219	mz_00398	40	-0.883216	-0.345608	-0.766097	-1.79282	2.99184	0.0569317	-1.32684	-1.69331
196.921	34	Prenol lipids	[3-Bromosulfolane]	C4H7BrO2S	HMDB0040457	mz_00052	137	-4.91888	-3.11953	-3.68493	-5.15768	-0.898467	3.09465	0.298802	0.483797
199.096	96	Naphthalenes	[1-(4-Methoxy-1-naphthyl)ethanone]	C13H12O2	HMDB0245676	mz_00555	75	-0.546379	0.101967	-0.608563	-1.01146	-2.10861	-2.81103	-1.96633	-2.68365
200.09	34	Diazines ( Organoheterocyclic compounds )	["(E)-4;5-Dihydro-6-(2-(4-pyridinyl)ethenyl)-3(2H)-pyridazinone"]	C11H11N3O	HMDB0253348	mz_00256	23	5.59606	5.25167	5.93228	4.92592	0.142259	-1.67358	1.19004	-1.34852
202.999	14	Organic sulfuric acids and derivatives	[3-Hydroxy-5-methylphenyl sulfate]	C7H8O5S	HMDB0341067	mz_00026	4	11.3001	10.5741	10.1131	11.2804	0.758491	1.9195	-0.304767	2.39408
203.079	53	Pyridinecarboxylic acids and derivatives	[6-Methyl-N-(2H-tetrazol-5-yl)pyridine-2-carboxamide]	C8H8N6O	HMDB0247503	mz_00427	48	6.78336	6.54892	6.96074	6.79532	5.39498	4.5465	2.70707	6.21225
205.989	89	Phenols	[4-Nitro-3-(trifluoromethyl)phenol]	C7H4F3NO3	HMDB0246527	mz_00639	101	0.738178	0.300516	-4.03112	-2.75977	-4.28546	-2.37355	-1.67087	-1.28518
209.043	21	Benzenoids	["Benzenesulfonamide; 4-cyano-N-ethyl-"]	C9H10N2O2S	HMDB0247357	mz_00087	230	2.65604	3.76209	3.41658	2.46056	0.808646	-0.461868	-2.23849	-0.746557
209.068	0	Imidazopyrimidines (Organoheterocyclic compounds )	[Caffeinol]	C8H10N4O3	HMDB0249533	mz_00257	23	1.03122	0.651386	0.564247	1.37914	-3.71411	-3.30033	1.97752	2.06642
209.154	4	Fatty Acyls	["(+/-)-trans- and cis-4;8-Dimethyl-3;7-nonadien-2-yl acetate"]	C13H22O2	HMDB0303224	mz_00096	389	-1.09698	-1.03971	-2.73333	-2.04673	-1.5896	-1.32384	-1.66247	-1.87686
212.917	5	Organic disulfides	[Dimexano]	C4H6O2S4	HMDB0251410	mz_00609	92	3.25715	3.4204	3.9421	3.30216	1.75638	2.3224	5.90137	5.88764
216.085	18	Triazines (Organoheterocyclic compounds )	[Pymetrozine]	C10H11N5O	HMDB0256932	mz_00008	116	2.1306	1.30774	-1.68426	2.56695	-3.88282	-3.47742	-3.37505	-3.32064
216.978	3	Isobenzofurans (Organoheterocyclic compounds )	[Pyromellitic dianhydride]	C10H2O6	HMDB0247561	mz_00225	16	9.35222	9.13119	8.99275	9.23119	0.210461	3.65364	1.03627	4.64992
218.064	18	Carboxylic acids and derivatives	[Oxamyl]	C7H13N3O3S	HMDB0259885	mz_00657	106	0.316019	0.874608	-3.38163	-0.0791122	-3.72686	-0.128342	-3.72607	-2.02531
220.081	7	Organooxygen compounds	["(2R;5S)-5-Amino-1;2;6;7-tetrahydroxyoctane-3;4-dione"]	C8H15NO6	HMDB0255319	mz_00304	28	-0.370295	0.950603	0.825868	0.296245	-1.83587	-2.87192	-1.70278	-3.2584
221.052	24	Diazanaphthalenes (Organoheterocyclic compounds )	[Dioxidine]	C10H10N2O4	HMDB0251436	mz_00002	1	2.33868	3.39754	2.78433	2.0591	1.1946	2.52675	-0.344186	3.88165
221.084	11	Benzopyrans	[alpha-Carboxyethyl hydroxychroman]	C12H14O4	HMDB0257876	mz_00414	44	1.04504	1.48743	1.16647	0.910524	1.22897	2.63451	1.7779	3.90074
222.074	13	Phenol esters	[4-Nitrophenyl valerate]	C11H13NO4	HMDB0246545	mz_00080	175	2.35864	3.70648	-1.57094	2.47154	-1.84927	-1.59153	-2.01227	-3.25458
222.096	18	Phenol ethers	[2-[2-(3-Methoxyphenyl)ethynyl]-6-methylpyridine]	C15H13NO	HMDB0254278	mz_00258	23	1.58937	2.5122	1.82326	1.28711	-3.04395	-4.13239	-2.50549	-3.88794
223.026	41	Naphthalenes	[1-Naphthyl phosphate]	C10H9O4P	HMDB0243962	mz_00204	14	3.18559	10.5774	9.53191	7.85536	10.9201	8.47561	11.0735	9.2605
223.062	4	Benzene and substituted derivatives	["2-Oxo-2-(3;4;5-trimethoxyphenyl)acetaldehyde"]	C11H12O5	HMDB0245283	mz_00305	28	7.54679	7.33252	7.28634	7.95048	-3.01411	-1.19947	-3.0702	-0.678767
224.013	47	Quinolines and derivatives ( Organoheterocyclic compounds )	[8-Hydroxyquinoline-5-sulfonic acid]	C9H7NO4S	HMDB0247444	mz_00666	112	1.66331	2.35286	2.32161	0.870505	-3.44252	-2.73438	-3.43138	-2.8317
225.112	36	Quinolines and derivatives ( Organoheterocyclic compounds )	[5-[[Methyl(prop-2-ynyl)amino]methyl]quinolin-8-ol]	C14H14N2O	HMDB0247378	mz_00160	11	0.210829	2.57811	1.14957	-1.03027	2.37932	4.60908	3.74543	1.47642
225.221	5	Organooxygen compounds	[Heptyl ketone]	C15H30O	HMDB0059813	mz_00599	90	-4.19289	-3.00428	-3.5395	-4.35369	2.054	-0.156332	1.33504	-2.83533
228.987	75	Azoles ( Organoheterocyclic compounds )	["2-Imidazolidinone; 4-hydroxy-1-(5-nitro-2-thiazolyl)-"]	C6H6N4O4S	HMDB0246460	mz_00244	21	-0.597851	-0.630389	-0.543495	-1.21229	0.664378	1.14049	-0.804455	-0.383345
232.08	65	Carboxylic acids and derivatives	[(2R)-2-Acetamido-6-hydroxy-2-(sulfanylmethyl)hex-3-enoic acid]	C9H15NO4S	HMDB0257715	mz_00507	63	-5.63347	-4.32234	-3.8683	-5.49671	-3.34192	1.59173	5.31138	7.63142
235.059	26	Azolidines (Organoheterocyclic compounds)	[Sorbinil]	C11H9FN2O3	HMDB0258388	mz_00081	176	3.15117	3.23396	3.29266	2.48929	-1.73902	-2.55926	-1.92447	-3.00343
238.032	10	Quinolines and derivatives (Organoheterocyclic compounds )	[Flosequinan]	C11H10FNO2S	HMDB0252316	mz_00075	7	-0.68479	-0.947215	-0.717499	-0.919109	-4.31212	-5.11992	-4.13226	-4.75089
238.107	52	Organoheterocyclic compounds	["9-(3;4-Dihydroxybutyl)guanine"]	C9H13N5O3	HMDB0247573	mz_00045	6	-3.02434	-2.32514	-0.43294	-3.38976	0.738596	2.64884	0.388015	-2.36409
240.059	34	Quinolines and derivatives ( Organoheterocyclic compounds )	["1;3-dihydroxy-N-methylacridone"]	C14H11NO3	HMDB0304008	mz_00205	14	-1.86361	5.28411	5.35814	3.72891	5.92475	4.3014	6.01332	5.0711
241.08	28	Naphthalenes	[Lapachol]	C15H14O3	HMDB0253978	mz_00662	110	4.34027	5.21225	4.89937	4.65875	3.80758	6.32167	2.14483	3.31537
241.93	160	Carboxylic acids and derivatives	[Benazolin]	C9H6ClNO3S	HMDB0248943	mz_00245	21	1.19595	0.24151	-0.782523	-1.62128	1.54058	1.17638	2.66198	1.83507
243.06	8	Organooxygen compounds	["1-[(2R;3R;4S;5R)-3;4-Dihydroxy-5-(hydroxymethyl)oxolan-2-yl]oxypyrimidin-2-one"]	C9H12N2O6	HMDB0257989	mz_00399	40	7.66565	8.58692	7.68179	7.69476	5.28577	7.75072	5.72988	7.81057
243.173	5	Carboxylic acids and derivatives	[(2S)-6-Amino-2-(hexanoylamino)hexanoic Acid]	C12H24N2O3	HMDB0253148	mz_00485	62	1.57765	3.81133	1.66236	0.473854	3.28911	4.93761	5.14066	2.91697
247.11	9	Carboxylic acids and derivatives	[Valylmethionine]	C10H20N2O3S	HMDB0029133	mz_00306	28	-0.789624	-1.5135	-1.28519	-0.280456	-2.95389	-3.4368	-2.3113	-3.76225
248.8	178	Alkyl halides	[Bromoform]	CHBr3	HMDB0062089	mz_00071	156	1.77514	3.7055	4.6015	1.69116	3.93503	0.479094	5.17379	2.12504
250.069	11	Carboxylic acids and derivatives	[2-((3-Carboxypropyl)carbamoyl)benzoic acid]	C12H13NO5	HMDB0246138	mz_00533	66	3.55097	2.81144	-2.00429	3.96076	-3.62572	-3.9647	-3.63049	-4.16701
251.075	10	Fatty Acyls	["[(2R;3S;4R;5R)-3;4;5;6-Tetrahydroxy-1-oxohexan-2-yl] 2-hydroxypropanoate"]	C9H16O8	HMDB0258037	mz_00329	29	7.84036	8.57071	7.9855	7.53786	-0.573582	0.731039	-2.08938	-1.90288
252.815	51	Homogeneous halogens	[Iodine]	I2	HMDB0000675	mz_00572	81	-1.39902	1.13386	2.12526	-1.90557	3.73183	0.294455	3.0424	-1.2786
252.815	53	Homogeneous halogens	[Iodine]	I2	HMDB0000675	mz_00557	75	-2.41167	-0.122962	0.29062	-2.8537	0.456593	-0.201441	1.96092	-0.757328
253.005	24	Carboxylic acids and derivatives	[S-(2-Benzothiazolyl)cysteine]	C10H10N2O2S2	HMDB0257381	mz_00418	45	-1.53983	-0.707786	-2.15655	-2.29308	-4.23202	-4.19029	-4.88769	-4.90487
255.231	9	Fatty Acyls	[10-methylpentadecanoic acid]	C16H32O2	HMDB0341053	mz_00053	138	4.61084	5.08278	2.04326	4.62738	-0.444054	5.55604	6.1888	6.46795
259.06	21	Diazines (Organoheterocyclic compounds )	[Motapizone]	C12H12N4OS	HMDB0254900	mz_00178	13	0.772351	1.58346	-0.143893	1.49484	1.80671	1.20218	2.76929	5.05946
259.088	35	organic compounds	[Dihydroptaeroxylin]	C15H16O4	HMDB0341154	mz_00447	58	5.35825	5.25737	6.02021	5.14173	-1.70541	-2.51442	-1.9569	-1.44756
261.005	8	Phenols	["3-(3;5-dihydroxyphenyl)-1-propanoic acid sulphate"]	C9H10O7S	HMDB0061117	mz_00032	5	5.93591	5.38134	4.3101	5.99095	-2.83212	-3.6542	-2.42791	-3.62911
261.133	16	Diarylheptanoids	[Alnustone]	C19H18O	HMDB0031664	mz_00259	23	1.22716	1.10603	1.57447	1.25054	-0.801839	-2.10333	0.115197	-2.16037
265.146	5	acidic	["(2E;6E;10E)-pentadeca-2;6;10-trienedioic acid"]	C15H22O4	HMDB0340873	mz_00624	95	7.55702	8.56682	8.74477	7.41772	9.12645	8.32762	9.33262	8.4987
266.957	54	Organoheterocyclic compounds	["5-(4-Chloro-3-hydroxy-1-butynyl)-2;2'-bithiophene"]	C12H9ClOS2	HMDB0033269	mz_00161	11	-2.9792	-0.383104	-1.86726	-1.75497	-1.14151	-2.1642	-1.25357	-2.73205
268.045	13	Benzene and substituted derivatives	[Alinidine]	C12H13Cl2N3	HMDB0248138	mz_00099	442	3.49079	4.03463	3.46738	3.21853	3.24268	3.94654	4.83192	4.38745
270.922	32	Benzene and substituted derivatives	["2;5-Diisothiocyanatobenzenesulfonate"]	C8H4N2O3S3	HMDB0245499	mz_00582	83	0.206197	-1.18758	-1.48158	0.121152	-2.09911	-1.87389	-1.60825	-2.19371
273.169	5	Fatty Acyls	[5-hydroxytetradecanedioic acid]	C14H26O5	HMDB0340850	mz_00168	2317	-1.43469	-1.17533	-4.50348	-1.50937	-3.80742	0.609725	-1.30823	1.13721
277.213	16	Fatty Acyls	["(5Z;9Z;12Z)-octadeca-5;9;12-trienoic acid"]	C18H30O2	HMDB0340922	mz_00117	443	5.31235	4.45535	4.9273	5.01617	8.75622	7.13774	7.49764	6.31488
280.938	34	Organic sulfonic acids and derivatives	["2;2'-Dithiodiethanesulfonic acid"]	C4H10O6S4	HMDB0246681	mz_00354	35	-3.65374	-2.64154	-2.6415	-3.78832	-1.72535	-2.24487	-0.767023	-2.87546
281.246	9	Fatty Acyls	[(Z)-13-Octadecenoic acid]	C18H34O2	HMDB0041480	mz_00119	10	6.60141	7.82661	7.70855	6.69153	8.53199	5.13467	7.5941	4.96791
282.082	5	amino acid	[N-Acetyl-S-(phenyl-2-hydroxyethyl)-L-cysteine]	C13H17NO4S	HMDB0341513	mz_00537	71	4.45515	4.43945	4.33292	4.49189	1.20969	5.504	3.90492	5.90106
283.262	8	Fatty Acyls	["2-Octadecanone; 3-hydroxy-"]	C18H36O2	HMDB0245276	mz_00182	2831	5.94942	7.3422	7.43809	6.06772	7.74147	7.09629	8.07227	7.30002
283.263	5	Fatty Acyls	["2-Octadecanone; 3-hydroxy-"]	C18H36O2	HMDB0245276	mz_00460	59	3.78592	6.06191	5.96354	3.53177	5.6275	5.0897	6.17902	5.07379
286.076	13	Benzene and substituted derivatives	[3-O-Methyltolcapone]	C15H13NO5	HMDB0244556	mz_00072	1094	7.19293	8.44341	8.53098	7.0599	9.05711	8.02817	9.50797	8.18395
287.065	16	Benzene and substituted derivatives	[6-Sulfanilamidoindazole]	C13H12N4O2S	HMDB0247106	mz_00179	13	5.86759	5.62776	5.33402	6.52393	4.44821	5.4051	5.51873	7.39682
287.075	29	Organoheterocyclic compounds	["9-(2-Phosphonylmethoxyethyl)-2;6-diaminopurine"]	C8H13N6O4P	HMDB0256651	mz_00028	124	2.91755	3.94926	3.50701	2.8007	2.49847	1.8617	2.87014	2.1534
289.07	9	Triazines ( Organoheterocyclic compounds )	[Ferene triazine]	C16H10N4O2	HMDB0252233	mz_00003	1	11.268	10.836	10.7733	10.9908	10.1779	12.4576	6.44111	13.9599
292.085	1	Imidazopyrimidines ( Organoheterocyclic compounds )	[Islatravir]	C12H12FN5O3	HMDB0253596	mz_00307	28	2.17746	0.823417	0.862429	2.29389	-3.42581	-3.68668	-2.37954	-2.38493
293.122	27	Carboxylic acids and derivatives	[Glutamylphenylalanine]	C14H18N2O5	HMDB0029156	mz_00150	852	7.46833	7.81791	7.66417	7.93858	1.74179	0.805075	1.20568	-0.450126
295.045	20	Organic nitro compounds	[Octogen]	C4H8N8O8	HMDB0255911	mz_00381	37	-1.33338	-1.87091	-1.16742	-1.13893	-0.360585	-0.242122	0.88955	4.65785
295.127	11	Azoles (Organoheterocyclic compounds )	["2;4;5-Triphenylimidazole"]	C21H16N2	HMDB0245477	mz_00260	23	3.47073	3.90872	4.12191	3.6774	-2.08443	-2.48164	-1.49616	-1.07385
297.045	16	Amino acids, peptides, and analogues	[Sulforaphane-cysteine]	C9H18N2O3S3	HMDB0240558	mz_00207	14	0.389611	7.39936	7.27051	5.56386	8.00439	6.21332	8.25224	7.00293
297.278	8	Fatty Acyls	[11-methyloctadecanoic acid]	C19H38O2	HMDB0340375	mz_00122	10	0.927521	0.197753	-0.152582	0.527973	1.39975	2.34144	2.72574	2.47373
299.06	4	Pyrrolidines ( organoheterocyclic compounds )	[N-(3-Methyl-2-pyridyl)-3-(4-chlorophenyl)succinimide]	C16H13ClN2O2	HMDB0253392	mz_00162	11	1.76171	-0.461952	-0.0953413	1.5932	3.78567	3.30048	0.422352	0.00669402
299.075	9	Organooxygen compounds	[4-Methylcatechol 2-glucuronide]	C13H16O8	HMDB0240460	mz_00591	88	2.87269	4.02224	3.71365	3.13083	-2.4098	-3.32571	-1.86627	-2.14041
300.191	21	Alkaloids and derivatives	["(1R;9R;13R)-1;13-Dimethyl-10-[[(2R)-oxolan-2-yl]methyl]-10-azatricyclo[7;3;1;02;7]trideca-2(7);3;5-trien-4-ol"]	C19H27NO2	HMDB0242342	mz_00261	23	1.92721	0.885308	1.45809	1.91847	-3.57309	-1.137	0.251335	-0.53974
301.034	2	Purine nucleosides	[8-Chloroinosine]	C10H11ClN4O5	HMDB0247428	mz_00461	59	4.27231	4.41968	6.0866	5.31048	7.55306	5.93056	1.85946	4.96459
301.087	24	Benzene and substituted derivatives	[Terizidone]	C14H14N4O4	HMDB0258834	mz_00297	27	1.99757	3.52973	2.95492	1.6856	1.9829	0.583099	-1.74459	-0.235782
301.21	23	Lipids and lipid-like molecules	["Androst-5-en-3-one; 17-hydroxy-7-methyl-; (7alpha;17beta)-"]	C20H30O2	HMDB0257252	mz_00123	10	4.71779	6.4295	5.44216	4.52579	5.2933	2.60996	4.17419	2.26028
303.049	27	Benzene and substituted derivatives	[N(1)-Ethylchlorpropamide]	C12H17ClN2O3S	HMDB0255281	mz_00462	59	7.2246	5.70446	5.86892	8.28988	3.27838	5.13203	2.74127	7.03556
306.156	18	Tetrahydroisoquinolines (Organoheterocyclic compounds )	["2-[(3-Phenyl-5;6-dihydro-2h-1;2;4-oxadiazin-6-yl)methyl]-1;2;3;4-tetrahydroisoquinoline"]	C19H21N3O	HMDB0256918	mz_00262	23	-0.850202	-0.832237	-0.410349	-0.750752	-1.87638	-3.85784	-1.45007	-5.259
307.158	3	Pyrrolopyrimidines ( Organoheterocyclic compounds )	[Derenofylline]	C18H20N4O	HMDB0258338	mz_00600	90	1.75318	3.63003	3.12841	1.60758	2.55315	3.22566	3.67251	2.9514
311.167	32	Ergoline and derivatives	[1-Isopropyl-6-methylergoline-8-carboxylic acid]	C19H24N2O2	HMDB0257856	mz_00625	95	7.92369	9.19003	9.36725	8.01178	9.76134	8.94225	10.0369	9.11006
311.298	9	Fatty Acyls	[11-methylnonadecanoic acid]	C20H40O2	HMDB0340386	mz_00124	10	3.88896	4.31532	3.65807	3.49824	5.84533	5.95528	6.9493	5.00261
312.162	5	Indoles and derivatives ( Organoheterocyclic compounds )	[Mavoglurant]	C19H23NO3	HMDB0254351	mz_00423	47	6.21767	6.84171	6.77714	6.01975	7.60588	6.8048	7.66484	7.00063
314.042	31	Organooxygen compounds	[4-Nitrophenyl beta-D-glucopyranosiduronic acid]	C12H13NO9	HMDB0244304	mz_00011	2	2.59438	3.84835	3.36418	2.20031	-1.82168	0.642018	-1.69736	-0.817663
317.069	24	Benzene and substituted derivatives	[Atreleuton]	C16H15FN2O2S	HMDB0248714	mz_00616	94	4.67678	4.38965	5.09748	4.77619	1.17458	3.44245	0.825999	1.61593
317.201	23	Carboxylic acids and derivatives	[Pegvaliase]	C15H30N2O5	HMDB0256204	mz_00046	6	6.15914	3.1898	4.46918	6.76757	2.77572	1.53872	1.70974	-0.635357
318.095	2	Organoheterocyclic compounds -Diazanaphthalenes	["5;9:7;10a-Dimethano-10aH-[1;3]dioxocino[6;5-d]pyrimidine-4;7;10;11;12-pentol; octahydro-12-(hydroxymethyl)-2-imino-;(4R;4aR;5R;7S;9S;10S;10aR;11S;12S)-"]	C11H17N3O8	HMDB0246673	mz_00355	35	-0.390343	-0.474085	-0.198835	-0.300681	-2.92092	-3.19289	-2.23266	-0.725164
319.153	10	Piperidines ( Organoheterocyclic compounds)	[2-(4-(Piperidin-3-yl)phenyl)-2H-indazole-7-carboxamide]	C19H20N4O	HMDB0244308	mz_00118	443	2.59927	1.64621	3.82257	3.62799	3.30685	2.63268	2.74083	3.35771
321.208	33	Benzenoids	[Acetylfentanyl]	C21H26N2O	HMDB0246153	mz_00163	11	3.17446	5.09225	4.87663	3.08671	5.45903	4.60633	5.97858	4.55576
321.209	36	Benzenoids	[Acetylfentanyl]	C21H26N2O	HMDB0246153	mz_00112	9	2.79767	4.05587	3.72066	2.44356	4.03586	3.95186	5.11477	4.08886
321.866	32	Pyridines and derivatives	[Penclomedine]	C8H6Cl5NO2	HMDB0256218	mz_00463	59	-0.512098	0.292177	-0.639007	-1.14268	0.11549	0.99792	0.0716694	1.22569
322.053	26	Organooxygen compounds	[Cytidine 2'-phosphate]	C9H14N3O8P	HMDB0011692	mz_00308	28	4.63515	5.96473	5.81766	4.50845	6.8842	5.37743	8.01998	5.4151
325.182	4	Prenol lipids	[9-cis Acitretin]	C21H26O3	HMDB0247585	mz_00626	95	7.90173	9.16258	9.35352	7.99017	9.73936	8.91624	10.0082	9.08552
329.085	12	Benzene and substituted derivatives	[4-(Dipropylsulfamoyl)-2-nitrobenzoic acid]	C13H18N2O6S	HMDB0245264	mz_00448	58	3.16032	4.03185	3.74705	3.74163	-2.85562	-1.70613	-2.73528	-1.41756
329.087	17	Benzene and substituted derivatives	[4-(Dipropylsulfamoyl)-2-nitrobenzoic acid]	C13H18N2O6S	HMDB0245264	mz_00088	230	7.8809	9.06689	8.80293	7.79453	0.713055	2.36547	1.38273	4.05187
331.082	18	Benzene and substituted derivatives	[Acedapsone]	C16H16N2O4S	HMDB0247894	mz_00012	2	1.37925	3.2874	2.47793	2.22287	2.19925	3.48539	1.6096	3.03638
332.081	35	Benzene and substituted derivatives	[Meglitinide]	C17H16ClNO4	HMDB0254413	mz_00073	156	5.00357	6.3571	6.29439	4.70042	7.16298	5.9583	7.37835	5.97165
333.207	1	Fatty Acyls	["(5S;12R)-5;12-Dihydroxyicosa-6;8;10;14;17-pentaenoic acid"]	C20H30O4	HMDB0247478	mz_00047	6	-0.599436	1.39822	2.09764	-1.04927	1.60038	2.40716	1.33332	0.586009
335.043	4	Phenols	[4-Hydroxy-5-(dihydroxyphenyl)-valeric acid-O-methyl-O-sulphate]	C12H16O9S	HMDB0059977	mz_00667	112	2.14245	2.94572	3.02789	1.32039	-2.09115	-2.63701	-1.13165	-3.46937
339.198	4	Steroids and steroid derivatives	[Norethindrone acetate]	C22H28O3	HMDB0255731	mz_00627	95	7.47044	8.63638	8.85499	7.4761	9.23462	8.39511	9.48412	8.63734
339.199	6	Steroids and steroid derivatives	[Norethindrone acetate]	C22H28O3	HMDB0255731	mz_00172	2427	7.47197	8.07722	7.98374	7.32421	8.17742	8.25391	10.2175	8.24421
339.213	15	Cinchona alkaloids	[Ethylhydrocupreine]	C21H28N2O2	HMDB0252078	mz_00281	24	7.46906	8.45633	8.29413	7.46449	9.78298	8.66107	9.93849	8.42679
341.049	29	Coumarins and derivatives	[Coumachlor]	C19H15ClO4	HMDB0250485	mz_00066	146	4.81552	6.16992	5.73711	4.56455	-0.847647	-3.34802	-3.09323	-3.86194
341.106	7	Fatty Acyls	["(3S;4R;5R)-1;4;5;6-Tetrahydroxy-3-[(2S;3R;4S;5S;6R)-3;4;5-trihydroxy-6-(hydroxymethyl)oxan-2-yl]oxyhexan-2-one"]	C12H22O11	HMDB0260157	mz_00077	7	11.0138	11.9367	11.9527	11.1487	2.67243	3.51765	1.36303	2.61901
341.107	7	Fatty Acyls	["(3S;4R;5R)-1;4;5;6-Tetrahydroxy-3-[(2S;3R;4S;5S;6R)-3;4;5-trihydroxy-6-(hydroxymethyl)oxan-2-yl]oxyhexan-2-one"]	C12H22O11	HMDB0260157	mz_00445	56	5.1424	7.35645	7.94488	4.86257	0.492126	5.04852	-0.749018	-0.193292
341.184	0	Lipids and lipid-like molecules	["N-[[2-(4-Amino-1;2;5-oxadiazol-3-yl)-1-ethylimidazo[5;4-d]pyridin-7-yl]methyl]piperidin-4-amine"]	C16H22N8O	HMDB0257527	mz_00464	59	2.66362	4.88233	6.15089	2.66086	6.1423	4.50189	5.95709	4.52141
341.198	2	Fatty Acyls	["2;3-Dinor-6;15-dioxo-13;14-dihydroprostaglandin F1alpha"]	C18H30O6	HMDB0245383	mz_00508	64	3.76865	4.21778	3.90714	3.44843	4.21423	4.79961	6.42236	4.45044
343.104	31	Amino acids, peptides, and analogues	[Z-Ala-ONp]	C17H16N2O6	HMDB0259961	mz_00538	71	5.8509	6.188	5.4401	6.11676	-2.8316	-2.98387	-3.67377	-3.1949
347.193	16	Benzopyrazoles (Organoheterocyclic compounds )	["(R)-1-(5-Tert-Butyl-2;3-dihydro-1H-inden-1-yl)-3-(1H-indazol-4-yl)urea"]	C21H24N4O	HMDB0247759	mz_00164	11	-1.56318	1.71688	1.36082	-0.845595	2.60629	2.63164	2.6457	1.67175
347.2	36	Benzopyrazoles (Organoheterocyclic compounds )	["(R)-1-(5-Tert-Butyl-2;3-dihydro-1H-inden-1-yl)-3-(1H-indazol-4-yl)urea"]	C21H24N4O	HMDB0247759	mz_00472	60	1.01104	2.53003	2.65334	0.467806	4.40514	2.61089	4.5876	1.66932
348.067	8	Benzofurans ( Organoheterocyclic compounds )	[3-Dibenzofuran-3-yl-2-(phosphonomethylamino)propanoic acid]	C16H16NO6P	HMDB0245712	mz_00264	23	0.779775	0.599392	0.655459	-0.117696	-2.62522	-1.3557	-2.54506	-2.38053
348.124	2	Azoles (Organoheterocyclic compounds )	[Fentrazamide]	C16H20ClN5O2	HMDB0252229	mz_00086	193	-1.77182	-1.34058	-2.06173	-2.14942	-4.03919	-2.73854	-4.58348	-4.62111
349.89	25	Quinolines and derivatives (Organoheterocyclic compounds )	[Chiniofon]	C9H6INO4S	HMDB0247438	mz_00249	21	-0.755802	0.0381177	-1.78497	-2.48455	-0.276388	0.225825	-1.24536	-0.971426
349.994	94	Benzene and substituted derivatives	["1-(2;4-Dichlorophenyl)-1-(4-fluorophenyl)-2-(1;2;4-triazol-1-yl)ethanol"]	C16H12Cl2FN3O	HMDB0253361	mz_00078	7	-1.73237	-1.88674	-2.43614	-2.2549	-5.24026	-4.43276	-4.59425	-4.13235
350.017	28	Benzene and substituted derivatives	["1-(2;4-Dichlorophenyl)-1-(4-fluorophenyl)-2-(1;2;4-triazol-1-yl)ethanol"]	C16H12Cl2FN3O	HMDB0253361	mz_00558	75	-2.00794	-0.537113	-0.43344	-2.81792	0.950002	0.183022	1.69914	-0.726349
350.993	45	Diazanaphthalenes (Organoheterocyclic compounds )	["3-(2;4-Dichloro-5-methoxyphenyl)-2-sulfanyl-4(3H)-quinazolinone"]	C15H10Cl2N2O2S	HMDB0254371	mz_00176	2556	3.54959	5.71804	6.27444	4.037	5.52384	6.37061	1.32095	6.91429
351.021	9	Flavonoids	[Naringenin 5-sulfate]	C15H13O8S	HMDB0240546	mz_00239	20	-0.440656	-0.546357	0.231532	-0.362282	-4.30928	-4.59261	-3.92701	-4.58813
351.203	3	Carboxylic acids and derivatives	[Posatirelin]	C17H28N4O4	HMDB0256710	mz_00282	24	-0.0089156	1.08825	1.16907	-0.0881749	2.90363	2.15781	2.37229	1.84455
351.206	6	Carboxylic acids and derivatives	[Posatirelin]	C17H28N4O4	HMDB0256710	mz_00165	11	-0.769479	3.53475	2.29831	-1.18575	3.24008	0.280329	2.37403	1.57263
353.212	0	Steroids and steroid derivatives	[Levonorgestrel acetate]	C23H30O3	HMDB0254058	mz_00283	24	5.17699	7.92615	7.2731	4.76249	7.85128	6.60554	8.14221	5.74373
355.316	17	Fatty Acyls	[2(R)-hydroxydocosanoic acid]	C22H44O3	HMDB0061660	mz_00284	24	3.94793	5.0862	-0.446579	2.69881	3.47344	3.57733	6.15751	3.32393
357.084	3	Organooxygen compounds	["6-[3-(2-carboxyethyl)-5-hydroxyphenoxy]-3;4;5-trihydroxyoxane-2-carboxylic acid"]	C15H18O10	HMDB0128026	mz_00067	146	2.84417	5.43712	4.43146	2.51382	-1.46881	-0.633035	-0.249574	2.89037
358.076	7	Organooxygen compounds	[TRIBOA-beta glucoside]	C14H17NO10	HMDB0341440	mz_00298	27	7.39691	8.89692	8.39992	6.75609	1.56784	-1.16116	-0.569743	-0.873383
358.128	4	Benzodioxoles	[Oxodipine]	C19H21NO6	HMDB0255993	mz_00444	55	1.68894	2.33863	1.47668	-0.226887	0.131499	1.155	-0.838519	1.83254
361.11	20	Diazanaphthalenes (Organoheterocyclic compounds )	["3-(5-Methylisoxazol-3-yl)-6-[(1-methyl-1H-1;2;3-triazol-4-yl)methoxy][1;2;4]triazolo[3;4-a]phthalazine"]	C17H14N8O2	HMDB0245619	mz_00012	118	-0.554924	0.37852	-0.2502	-1.14117	-3.28201	-2.40027	-3.90778	-3.01785
364.972	6	Monosaccharide phosphates	["D-sedoheptulose-1;7-bisphosphate"]	C7H12O13P2	HMDB0304323	mz_00559	75	1.53329	2.8128	3.97197	1.38409	-0.620549	-0.809605	-0.956971	0.556398
365.229	11	Fatty Acyls	[15(R)-15-Methylprostaglandin D2]	C21H34O5	HMDB0341224	mz_00166	11	1.72127	3.49821	3.2316	1.58357	4.67821	4.2865	4.82398	4.13154
372.743	113	Organooxygen compounds	["Bis(2;3;3;3-tetrachloropropyl) ether"]	C6H6Cl8O	HMDB0249249	mz_00527	65	-3.70156	-0.330597	-0.111605	-4.11008	-1.9433	-2.06763	-1.17769	-2.81967
374.745	4	Benzene and substituted derivatives	[Octachlorostyrene]	C8Cl8	HMDB0255891	mz_00528	65	-2.46649	-0.44849	0.220286	-3.86373	-0.590498	-0.439818	0.498841	-1.85879
375.041	26	Benzopyrans ( Organoheterocyclic compounds )	[5-Carboxyfluorescein]	C21H12O7	HMDB0246762	mz_00209	14	-3.76989	0.323461	-0.0543119	-1.42255	1.15692	-0.941686	1.60664	-0.160032
381.094	9	Benzopyrans (Organoheterocyclic compounds )	[Mollicellin A]	C21H18O7	HMDB0033339	mz_00309	28	1.41571	2.77002	2.54733	0.542956	-1.52464	-2.91342	-0.521829	-3.23016
381.989	34	Thiadiazines ( Organoheterocyclic compounds )	[Althiazide]	C11H14ClN3O4S3	HMDB0248261	mz_00101	442	-1.67641	-2.19357	-1.83382	-1.95636	-0.648042	-0.395626	-1.59003	0.666348
383.351	4	Fatty Acyls	[24-Hydroxytetracosanoic acid]	C24H48O3	HMDB0302964	mz_00285	24	4.08878	3.60745	-0.518168	3.48718	2.37882	2.93763	5.64104	4.05408
383.352	3	Fatty Acyls	[24-Hydroxytetracosanoic acid]	C24H48O3	HMDB0302964	mz_00181	13	4.7429	4.16571	0.570865	4.62773	5.43252	4.20188	7.11548	5.24797
385.115	0	Benzene and substituted derivatives	[Diphenyl-1-pyrenylphosphine]	C28H19P	HMDB0251454	mz_00592	88	3.4532	5.25079	3.99547	3.7459	-3.46108	-2.90361	-3.54066	-2.25559
387.199	2	Steroids and steroid derivatives	[7alpha-Thiomethylspironolactone]	C23H32O3S	HMDB0246238	mz_00644	101	-0.311814	0.89608	-2.64137	-0.0478925	-2.58302	-1.84384	-1.04498	1.27642
387.283	20	glycerolipids lipids	["MG(0:0/18:1(12Z)-2OH(9;10)/0:0)"]	C21H40O6	HMDB0260542	mz_00650	103	-0.591517	2.33767	1.9818	-0.51765	1.75614	0.281869	1.57204	-0.425807
389.178	2	Fatty Acyls	[11-Dehydrodexamethasone]	C22H27FO5	HMDB0244350	mz_00125	10	-0.841037	4.41303	5.14181	0.0288373	8.5624	-0.770854	7.61518	-1.07975
390.161	0	Indoles and derivatives (Organoheterocyclic compounds )	[Linopirdine]	C26H21N3O	HMDB0254104	mz_00126	10	-0.49295	2.34142	2.93169	-0.844221	6.61177	0.186621	5.75047	0.573645
390.27	5	Fatty Acyls	[N-Stearoyltaurine]	C20H41NO4S	HMDB0240595	mz_00127	10	-3.41061	-2.60917	-2.54606	-3.72522	2.49491	-2.75297	-0.524581	-2.8751
392.92	29	Benzene and substituted derivatives	["1-Chloro-4-(2;2-dichloro-1-(4-chlorophenyl)ethenyl)-3-(methylsulfonyl)benzene"]	C15H10Cl4O2S	HMDB0243846	mz_00560	75	-0.187424	-0.187568	-0.635246	-1.49892	-3.00281	-3.21724	-3.99662	-2.18262
393.159	2	Diazinanes (Organoheterocyclic compounds )	[Eperezolid]	C18H23FN4O5	HMDB0251836	mz_00049	6	-0.715943	0.169575	2.44859	-0.664935	1.51207	1.33029	0.978304	1.02405
394.988	17	Benzene and substituted derivatives	[Sulconazole]	C18H15Cl3N2S	HMDB0258569	mz_00465	59	-1.44907	0.149019	-0.750333	-2.3408	-1.26737	-0.278326	-2.16332	0.0877753
395.155	0	Benzene and substituted derivatives	[Mirabegron]	C21H24N4O2S	HMDB0254748	mz_00351	34	3.61168	3.84929	4.20778	3.25381	-2.41163	-2.48426	-2.45688	-3.04047
395.385	10	Fatty Acyls	[12-methylpentacosanoic acid]	C26H52O2	HMDB0340507	mz_00339	33	1.30232	2.86817	0.87864	2.0467	-0.220006	4.81717	3.70518	2.62208
395.812	68	Quinolines and derivatives ( Organoheterocyclic compounds )	[Iodoquinol]	C9H5I2NO	HMDB0253533	mz_00040	133	-2.11699	-2.39236	-1.64329	-5.35809	-5.60788	-6.24954	-4.60601	-6.40193
395.856	45	Quinolines and derivatives ( Organoheterocyclic compounds )	[Iodoquinol]	C9H5I2NO	HMDB0253533	mz_00158	1346	-0.746008	-2.51842	-2.38024	-1.5372	-5.15752	-3.65793	-4.76139	-3.10182
396.153	2	Fatty Acyls	[8-methylthiooctyldesulfoglucosinolate]	C16H31NO6S2	HMDB0304249	mz_00054	138	-2.45995	-1.33272	-3.28214	-2.68562	-0.762789	-1.03836	0.291755	3.37147
396.998	48	Naphthalenes	[Iron naphthenate]	C22H14FeO4	HMDB0303242	mz_00177	2556	2.00237	4.21393	4.83833	2.43303	4.00592	5.14549	0.127501	5.43079
397.135	0	Organooxygen compounds	["1-[[(2S;3S;4S;5R)-3;4-Dihydroxy-5-(hydroxymethyl)-2-[(2R;3R;4S;5S;6R)-3;4;5-trihydroxy-6-(hydroxymethyl)oxan-2-yl]oxyoxolan-2-yl]methoxy]propan-2-one"]	C15H26O12	HMDB0260242	mz_00037	131	-0.911698	2.23665	2.69848	-0.575638	3.62873	1.31869	2.50471	1.7198
398.374	79	Cholestane steroids	["Cholest-4-en-3-one; oxime"]	C27H45NO	HMDB0255945	mz_00182	13	-0.57109	0.250402	-3.58484	-0.801447	-1.16281	-2.10909	-1.25717	-0.851699
404.168	0	Benzopyrans (Organoheterocyclic compounds )	[Nebivolol]	C22H25F2NO4	HMDB0015594	mz_00055	138	0.637945	0.911832	-2.12895	0.48993	-3.60047	0.0322123	1.434	1.86453
404.171	6	Carboxylic acids and derivatives	[Taltirelin]	C17H23N7O5	HMDB0258702	mz_00473	60	-0.250944	1.77081	0.844833	-0.435517	1.79017	0.793175	2.01431	0.841398
405.999	78	Organooxygen compounds	[Glucoiberverin]	C11H20NO9S3	HMDB0304681	mz_00486	62	1.13978	-0.310976	-1.30334	-0.466624	-1.20561	-1.71885	-0.768498	-2.46325
406.167	24	Organooxygen compounds	[Anlotinib]	C23H22FN3O3	HMDB0248447	mz_00056	138	-0.428068	-0.156448	-3.733	-0.648245	-2.89662	-0.704506	0.438522	0.691779
406.169	28	Organooxygen compounds	[Anlotinib]	C23H22FN3O3	HMDB0248447	mz_00474	60	-1.34558	0.695338	-0.0985604	-1.44728	0.76896	0.11074	1.03143	-0.16131
407.017	38	Naphthalenes	[6-Hydroxy-5-[(4-sulfophenyl)azo]-2-naphthalenesulfonic acid]	C16H12N2O7S2	HMDB0034022	mz_00420	45	-2.82453	-1.3557	-2.19841	-2.89583	-4.71768	-5.04285	-4.68297	-5.39571
409.12	22	Organooxygen compounds	[Epicocconone]	C23H22O7	HMDB0251844	mz_00590	87	-1.63254	-0.646615	-0.250717	-2.20603	1.10926	-0.297497	-0.515597	1.31132
409.26	2	glycerolipids lipids	["DG(18:2(9Z;11E)+=O(13)/0:0/2:0)"]	C23H38O6	HMDB0296962	mz_00050	6	1.0287	2.8648	2.26002	0.945033	3.51326	3.71241	3.65354	1.70775
411.347	29	Carboxylic acids and derivatives - Amino acids, peptides, and analogues	[N-Stearoyl Lysine]	C24H48N2O3	HMDB0241946	mz_00057	138	-0.299581	0.778589	-2.09871	-0.591921	-2.89861	-1.21903	1.43259	0.808598
412.132	8	Organoheterocyclic compounds	["Piperazine; 1-((1;5-bis(4-chlorophenyl)-2-methyl-1H-pyrrol-3-yl)methyl)-4-methyl-"]	C23H25Cl2N3	HMDB0249302	mz_00265	23	-0.930813	0.00550532	0.220022	-1.45487	-2.90387	-3.08905	-2.7789	-3.94049
412.192	36	Prenol lipids	["(Z)-7-[(1R;2R;3R;4S)-3-[(E)-C-Methyl-N-(phenylcarbamothioylamino)carbonimidoyl]-2-bicyclo[2;2;1]heptanyl]hept-5-enoic acid"]	C23H31N3O2S	HMDB0260211	mz_00126	513	-1.48019	-0.942082	-1.78143	-1.96964	-4.34872	-5.04083	-3.41897	-5.04999
415.143	16	Benzenoids	["4;5-Dihydro-4-((1-piperazinyl)acetyl)-7-(3-(trifluoromethyl)phenyl)pyrazolo(1;5-a)pyrimidine-3-carbonitrile"]	C20H19F3N6O	HMDB0250308	mz_00175	2551	-2.17667	-1.61764	-1.58869	-2.63273	2.92417	4.33364	0.362075	1.88847
419.171	7	Amino acids, peptides, and analogues	[Pglu-his-pro-gly; Gly-thyrotropin-releasing hormone]	C18H24N6O6	HMDB0259129	mz_00222	15	0.0749112	0.451233	-0.412204	0.112995	-3.18049	-3.18398	-2.98827	-3.95444
419.32	79	Prenol lipids	["(3alpha;5alpha;22R;23R)-Cholestane-3;22;23-triol"]	C27H48O3	HMDB0039463	mz_00051	6	-1.78079	-0.557134	-0.790196	-1.6023	0.731149	0.235554	0.44388	-1.1129
420.117	29	Quinolines and derivatives ( Organoheterocyclic compounds )	[3-(6-Methylpyridin-2-yl)-N-phenyl-4-(quinolin-4-yl)-1H-pyrazole-1-carbothioamide]	C25H19N5S	HMDB0247640	mz_00119	443	0.0897168	3.94453	3.88228	-0.279705	4.18819	0.50625	1.50691	-0.31404
420.294	13	Lipids and lipid-like molecules	["N6-[2-[5-(Diethylamino)pentan-2-ylamino]-6-methyl-4-pyrimidinyl]-2-methylquinoline-4;6-diamine"]	C24H35N7	HMDB0255777	mz_00488	62	-3.64217	-3.74496	-3.329	-3.6183	-0.910499	-2.76269	-2.40918	-3.19133
420.927	44	Organooxygen compounds	[Benzbromarone]	C17H12Br2O3	HMDB0041834	mz_00489	62	-3.44251	-2.07453	-3.20794	-3.34992	-1.83371	-0.0950778	-2.34858	-3.03404
420.99	22	Indoles and derivatives	[Indigo Carmine]	C16H10N2O8S2	HMDB0059912	mz_00052	6	-4.18795	-3.50627	-2.47327	-3.72244	-2.00453	-3.18928	-2.53944	-3.72897
423.138	53	Phenols	[Calix[4]arene]	C28H24O4	HMDB0249557	mz_00033	5	0.248364	0.915991	0.55456	0.0216596	-1.05658	-1.56937	-0.988179	-2.1176
425.086	5	Flavonoids	[(-)-Epiafzelechin 3-gallate]	C22H18O9	HMDB0038846	mz_00140	729	4.8413	6.00677	5.68067	4.7443	4.46526	6.14919	-0.0591375	6.42394
425.265	12	Steroids and steroid derivatives	["(23R)-1alpha-Hydroxy-25;27-didehydrovitamin D3 26;23-lactone"]	C27H38O4	HMDB0242503	mz_00436	50	2.72573	5.23004	4.75565	2.16666	5.28443	3.29193	5.44371	3.06125
426.905	67	Organic phosphoric acids and derivatives	["Tris(1;3-dichloro-2-propyl)phosphate"]	C9H15Cl6O4P	HMDB0244565	mz_00510	64	0.418232	0.227445	0.0885655	0.619805	-1.8788	-0.178556	-2.56176	-1.38525
426.995	26	Purine nucleotides	[IDP]	C10H14N4O11P2	HMDB0003335	mz_00542	72	1.41592	1.62862	0.539428	0.850687	-3.44935	-4.16918	-3.85907	-5.08974
430.154	8	Stilbenes	[Oxynarcotine]	C22H25NO8	HMDB0030247	mz_00668	112	4.75185	5.65328	5.65086	4.9834	-3.82899	-2.01629	-3.87633	-2.85623
430.254	1	Carboxylic acids and derivatives- Amino acids, peptides, and analogues	[Arg-Thr-Arg]	C16H33N9O5	HMDB0341132	mz_00128	10	-0.949925	0.319489	0.560218	-2.04941	0.65752	0.355919	1.22217	-1.19448
432.146	8	Flavonoids	[(2S)-2-[[4-[[(2R)-2-Amino-3-sulfanylpropyl]amino]-2-phenylbenzoyl]amino]-4-methylsulfanylbutanoic acid]	C21H27N3O3S2	HMDB0252501	mz_00013	118	3.98097	4.61015	4.14445	3.33649	-0.206625	0.39142	-2.19867	0.703696
432.229	43	Stilbenes	["(Z)-1-[4-(4-Diethylaminobutoxy)phenyl]-1;2-diphenyl-2-chloro-ethylene"]	C28H32ClNO	HMDB0254380	mz_00299	27	4.37289	5.96357	4.27115	3.37835	-0.738311	-1.15506	0.565412	-0.998544
433.018	36	Azoles (Organoheterocyclic compounds )	[Halosulfuron-methyl]	C13H15ClN6O7S	HMDB0034859	mz_00210	14	-3.84602	-0.314257	-0.450245	-2.30656	0.851	-1.69367	1.08447	-0.13288
433.042	2	Tannins	[Ellagic acid arabinoside]	C19H14O12	HMDB0301704	mz_00669	112	-1.10104	-1.04212	-1.0012	-2.23177	-4.40839	-3.75152	-4.79253	-4.68895
433.323	22	Lipids and lipid-like molecules	["3a;7a;12a-Trihydroxy-5b-cholestan-26-al"]	C27H46O4	HMDB0003533	mz_00168	11	-1.02001	1.03609	0.49828	-0.28689	0.705466	-0.300549	1.21254	0.0163778
433.335	6	Lipids and lipid-like molecules	["3a;7a;12a-Trihydroxy-5b-cholestan-26-al"]	C27H46O4	HMDB0003533	mz_00466	59	-1.93948	-0.842564	-1.00392	-2.35726	-0.237977	-0.893059	-1.25834	-0.704053
434.995	13	Benzothiophenes (Organoheterocyclic compounds )	[Sertaconazole]	C20H15Cl3N2OS	HMDB0015284	mz_00085	182	1.26769	1.55058	2.48399	1.57953	-4.14689	-3.93303	-4.50474	-4.89053
436.141	9	Steroids and steroid derivatives	[Estromustine]	C23H29Cl2NO3	HMDB0251980	mz_00449	58	3.43162	4.37361	4.24228	2.72239	-3.35684	-2.76974	-3.07161	-3.7633
439.216	18	Phenylpropanoic acids	["3-[2-[[(1S;2R;3S)-3-[4-(Pentylcarbamoyl)-1;3-oxazol-2-yl]-7-oxabicyclo[2;2;1]heptan-2-yl]methyl]phenyl]propanoic acid"]	C25H32N2O5	HMDB0247885	mz_00027	122	3.55854	4.51928	3.75825	3.31355	-0.801053	3.14873	-1.49183	3.07633
439.381	31	Prenol lipids	[Arundoin]	C31H52O	HMDB0303445	mz_00058	138	-0.483815	0.361265	-2.9876	-0.838098	-4.15487	1.21584	1.06046	1.15432
441.367	14	Prenol lipids	[Dioxidosqualene]	C30H50O2	HMDB0249937	mz_00053	6	-2.97872	-2.53093	-2.97027	-3.1594	-1.58461	-2.69775	-1.89144	-2.26135
443.177	9	Pyrenes	["1;3-Dipyrenylpropane"]	C35H24	HMDB0244177	mz_00186	3894	0.585735	1.36405	-0.0694243	-0.481399	-3.9487	-3.79305	-3.69767	-3.56834
443.992	1	Benzenoids	["6-Amino-2-(hydrazinecarbonylamino)-1;3-dioxobenzo[de]isoquinoline-5;8-disulfonic acid"]	C13H11N5O9S2	HMDB0250022	mz_00490	62	-3.15337	-3.30378	-2.54164	-1.00239	-1.5809	-0.813765	-1.93785	-3.44678
445.135	1	Organooxygen compounds	[Monotropeoside]	C19H26O12	HMDB0303042	mz_00034	5	-1.585	1.22642	1.95373	-2.00086	-4.79801	-4.46084	-3.87573	-4.52992
446.075	25	Flavonoids	[cyanidin 5-O-beta-D-glucoside]	C21H19O11	HMDB0304305	mz_00670	112	1.35222	2.22851	2.41787	0.692474	-4.5714	-3.68023	-3.94609	-4.84248
449.108	1	Flavonoids	[Cyanidin-3-o-beta-glucopyranoside]	C21H22O11	HMDB0250605	mz_00561	75	5.39533	7.65406	7.69913	4.90106	1.93358	1.36529	2.54158	6.27961
450.295	18	Ergoline and derivatives	[Cabergoline]	C26H37N5O2	HMDB0014393	mz_00491	62	-2.79756	-1.7873	-1.74488	-2.59641	0.198843	-1.5086	0.48389	-1.34883
450.909	38	Azoles (Organoheterocyclic compounds )	[Fipronil sulfone]	C12H4Cl2F6N4O2S	HMDB0252267	mz_00169	11	-3.25145	-2.77078	-4.86284	-4.63052	-2.63999	-2.26281	-2.46582	-3.39362
451.122	5	Organooxygen compounds	["3;4;5-trihydroxy-6-({2-[3-(7-methoxy-2-oxo-2H-chromen-6-yl)oxiran-2-yl]propan-2-yl}oxy)oxane-2-carboxylic acid"]	C21H24O11	HMDB0130523	mz_00310	28	1.74028	2.8976	2.71667	2.1127	-0.241655	-0.297171	-2.13845	-0.258001
453.128	15	Flavonoids	[delta-Viniferin]	C28H22O6	HMDB0301735	mz_00311	28	2.61326	2.4046	2.32831	2.05671	-1.7399	-1.39531	-2.12456	-2.50714
453.396	25	Indoles and derivatives (Organoheterocyclic compounds )	[Nb-Arachidoyltryptamine]	C30H50N2O	HMDB0040817	mz_00467	59	-1.73884	0.701965	-0.625296	-1.95712	0.299729	-0.52165	0.984016	-0.635183
455.912	88	Benzenoids	["8-Aminopyrene-1;3;6-trisulfonic Acid"]	C16H11NO9S3	HMDB0247419	mz_00511	64	-0.995852	-1.29205	-1.27962	-1.78049	-2.13051	0.144939	-2.83045	-0.832281
458.103	10	Benzene and substituted derivatives	[Mivebresib]	C22H19F2N3O4S	HMDB0254770	mz_00054	6	-0.350368	-0.70873	-0.373089	-0.914648	-0.516108	-1.37103	-0.477174	-1.58834
459.327	1	Prenol lipids	[all-trans-Carophyll yellow]	C32H44O2	HMDB0032879	mz_00468	59	1.96345	3.38018	3.84862	1.77747	4.3406	2.95274	4.96609	3.42322
460.165	2	Benzene and substituted derivatives	[3-cis-Hydroxyglipizide]	C21H27N5O5S	HMDB0060934	mz_00450	58	7.42652	7.84195	8.15229	7.59848	-1.6248	1.33798	-1.4212	-2.37239
460.221	1	Benzene and substituted derivatives	[Pimozide]	C28H29F2N3O	HMDB0015232	mz_00129	10	1.12091	0.96476	0.959553	0.842587	2.30098	3.01732	3.08029	1.11592
461.108	2	Isoindoles and derivatives	["5-Hydroxy-3-(4-hydroxyphenyl)-6-methoxy-7-[(2S;4S;5S)-3;4;5-trihydroxy-6-(hydroxymethyl)oxan-2-yl]oxychromen-4-one"]	C22H22O11	HMDB0257805	mz_00512	64	4.27245	7.46304	6.97081	3.64229	-0.512742	-0.479531	-0.822329	-0.706465
462.075	17	Purine nucleotides	[Adenylosuccinic acid]	C14H18N5O11P	HMDB0248010	mz_00634	100	-3.52793	0.490371	-1.02633	-3.35089	3.48914	4.2472	4.0291	2.5727
463.312	12	Steroids and steroid derivatives	[Ecdysone]	C27H44O6	HMDB0251684	mz_00492	62	-1.61342	-0.435963	-0.953794	-1.51261	1.15252	0.154391	0.753441	-0.0350063
463.976	3	Imidazopyrimidines ( Organoheterocyclic compounds )	[Acyclovir triphosphate]	C8H14N5O12P3	HMDB0247992	mz_00030	126	-2.33849	-1.60042	-2.43637	-2.82943	-4.78462	-4.90127	-5.1263	-4.62885
464.076	8	Organooxygen compounds	[Glucohesperalin]	C14H27NO10S3	HMDB0038410	mz_00635	100	-3.67379	-0.536192	-2.41992	-3.34246	3.32176	3.78154	3.68825	2.06103
465.071	14	Harmala alkaloids	["(4-Chlorophenyl) (1R)-6-chloro-1-(4-methoxyphenyl)-1;3;4;9-tetrahydropyrido[3;4-b]indole-2-carboxylate"]	C25H20Cl2N2O3	HMDB0256909	mz_00120	443	2.32065	3.4875	1.38853	2.57243	4.14987	3.99262	5.20036	3.65808
465.101	5	flavonoids	[Catechin 3-glucuronide]	C21H22O12	HMDB0240434	mz_00107	8	10.9738	12.1693	11.8463	11.1811	3.07809	0.90074	-0.46744	0.641853
465.116	4	Carboxylic acids and derivatives	[Atecegatran]	C21H21ClF2N4O4	HMDB0259460	mz_00380	36	7.35505	8.83378	8.82112	7.48015	3.06816	1.44417	2.06937	1.32394
466.116	10	Thienodiazepines (Organoheterocyclic compounds )	[Bepafant]	C23H22ClN5O2S	HMDB0249083	mz_00174	2449	-1.92692	-0.67982	-0.0841112	-1.94665	-0.321042	-1.62556	0.396236	-0.654076
468.093	49	Organooxygen compounds	[(beta-1-O-[N-(2-hydroxymethyl-3-chlorophenyl)anthraniloyl]-D-glucupyranuronic acid)]	C20H20ClNO10	HMDB0060034	mz_00601	90	-2.36578	-0.104121	-1.29053	-2.28366	2.90957	1.07055	3.8243	-1.82002
469.1	31	Isoflavonoids	[Dillanoside]	C24H22O10	HMDB0302238	mz_00130	10	1.4287	4.27934	3.19435	2.00524	3.62255	2.75723	3.44668	2.65972
470.275	67	Benzene and substituted derivatives	[Terfenadine]	C32H41NO2	HMDB0014486	mz_00131	10	-0.816703	4.76551	5.28714	-1.54197	6.38916	0.0123398	5.21597	-0.371882
471.083	19	Benzene and substituted derivatives	[Bofumustine]	C18H21ClN4O9	HMDB0249337	mz_00121	443	0.859674	1.73756	0.772853	1.62008	0.902494	1.45594	2.34142	1.7168
471.306	21	Diacylglycerols	[DG(2:0/0:0/PGF1alpha)]	C25H44O8	HMDB0297049	mz_00170	11	-0.734676	0.330394	0.455281	-1.01322	0.349489	-1.01922	0.476771	0.176492
473.136	20	Lignan glycosides	[Enterolactone 3'-glucuronide]	C24H26O10	HMDB0240377	mz_00451	58	2.26715	2.19431	1.75891	1.69269	-3.61189	-3.33048	-3.6699	-3.69888
479.117	5	Flavonoids	["(2S;3S;4S;5R)-3;4;5-Trihydroxy-6-[2-methoxy-5-(3;5;7-trihydroxy-3;4-dihydro-2H-chromen-2-yl)phenoxy]oxane-2-carboxylic acid"]	C22H24O12	HMDB0257648	mz_00300	27	7.86273	8.98497	8.71424	8.18911	0.66098	-0.11291	-1.00605	0.454988
479.386	2	amine	[N-Nervonoyl Asparagine]	C28H52N2O4	HMDB0242086	mz_00602	90	-4.92532	-4.03416	-4.14991	-5.42234	5.16443	3.32032	-2.10518	-3.40696
480.088	44	Organooxygen compounds	[6-(Methylsulfonyl)hexyl glucosinolate]	C14H27NO11S3	HMDB0038411	mz_00185	13	1.6403	1.73491	1.16946	1.37358	4.57111	6.36822	6.33734	5.83997
480.308	0	Pyrimidine nucleosides	[Palmitoyl Ara-C]	C25H43N3O6	HMDB0256087	mz_00385	39	-2.34358	3.61847	4.14527	-2.74123	7.27476	2.47667	6.5269	1.08403
480.999	20	Carboxylic acids and derivatives	[Lentinic acid]	C12H22N2O10S4	HMDB0038385	mz_00180	2805	-4.643	-1.35667	-0.725007	-4.21963	-1.12637	-1.43353	1.29967	-2.1053
482.087	26	Benzothiepins (Organoheterocyclic compounds )	[Baloxavir]	C24H19F2N3O4S	HMDB0248854	mz_00187	13	1.28619	1.19652	0.250793	0.947492	4.10113	5.92485	5.92014	5.50987
483.279	14	Glycerophospholipids	["[3-[2;3-Dihydroxypropoxy(hydroxy)phosphoryl]oxy-2-hydroxypropyl] hexadecanoate"]	C22H45O9P	HMDB0242118	mz_00567	80	0.574945	2.55904	2.10848	0.523877	-1.2403	-1.185	-0.18615	-1.24466
485.02	0	Benzenoids	["Benzoic acid; 2-[3;6-bis(acetyloxy)-2;7-dichloro-9H-xanthen-9-yl]-"]	C24H16Cl2O7	HMDB0246648	mz_00543	72	-2.14925	-0.836952	-2.71213	-1.89454	-4.64421	-5.16242	-4.66556	-5.13035
485.176	3	Benzazepines (Organoheterocyclic compounds )	["2-[[5-[3-(Dimethylamino)propyl]-2-methylpyridin-3-yl]amino]-9-(trifluoromethyl)-5;7-dihydropyrimido[5;4-d][1]benzazepine-6-thione"]	C24H25F3N6S	HMDB0254804	mz_00357	35	3.28952	4.6919	4.05192	3.10339	-2.08431	-1.49791	-0.720887	0.181766
487.305	3	Steroids and steroid derivatives	[Antcin K]	C29H44O6	HMDB0249891	mz_00266	23	-1.4546	-0.503828	-0.276459	-1.29075	-1.56524	-2.96302	-0.140658	-3.28602
490.168	49	Azoles ( Organoheterocyclic compounds )	[Grapiprant]	C26H29N5O3S	HMDB0252937	mz_00452	58	2.16185	2.69264	3.14782	2.32637	-3.13119	-2.33109	-3.09384	-2.09695
491.138	7	Organoheterocyclic compounds	["Pregnenolone-3;21-disulfate"]	C21H32O9S2	HMDB0242133	mz_00234	17	-3.16282	-2.33755	-2.05472	-3.26387	4.51871	5.66317	6.42264	7.77322
491.267	37	Diazinanes ( Organoheterocyclic compounds )	[Lurasidone]	C28H36N4O2S	HMDB0254219	mz_00475	60	1.84219	3.59748	4.11986	1.686	3.73849	3.19536	4.88076	3.7398
493.348	10	glycerolipids lipids	["DG(18:2(9Z;11E)+=O(13)/0:0/8:0)"]	C29H50O6	HMDB0297170	mz_00172	11	-2.90796	3.18058	3.31153	-0.703307	3.51201	4.27772	1.00665	-0.548164
493.367	28	glycerolipids lipids	["DG(18:2(9Z;11E)+=O(13)/0:0/8:0)"]	C29H50O6	HMDB0297170	mz_00016	120	-0.832667	4.81368	4.61759	-0.903277	5.38305	0.773887	6.06011	-0.916368
496.898	1	Stilbenes	[Isothiocyanates]	C16H8N2Na2O6S4	HMDB0302328	mz_00189	13	-1.08862	-0.920671	-2.45056	-1.6309	-1.41925	-1.5884	-1.39837	1.95684
497.135	20	Fatty Acyls	[Dukunolide B]	C26H26O10	HMDB0035664	mz_00358	35	2.25701	2.97625	2.59701	2.60566	-2.51015	-0.999484	-3.04247	-2.31169
497.169	5	Saccharolipids	[Eucaglobulin]	C23H30O12	HMDB0036742	mz_00077	161	-1.04362	1.5695	1.78804	-1.07833	1.05742	-0.0116299	1.46899	-0.146269
497.312	42	Steroids and steroid derivatives	[Cucurbitacin S]	C30H42O6	HMDB0250583	mz_00056	6	-1.02372	0.73349	0.226775	-1.23383	1.03701	-0.305068	3.56487	-0.138209
498.911	21	Alcohols and polyols	["D-myo-Inositol 1;3;4;6-tetrakisphosphate"]	C6H16O18P4	HMDB0001187	mz_00005	1	-0.326761	1.42619	1.49459	-0.113028	-3.32379	-0.293419	-4.85613	2.4065
500.91	32	Alkyl halides	[Perfluorooctanesulfonyl fluoride]	C8F18O2S	HMDB0246129	mz_00190	13	-2.07832	-1.45893	-1.60198	-1.51274	-0.683994	-1.63932	-0.371905	0.204253
501.149	12	Benzodiazepines (Organoheterocyclic compounds )	[Clozapine glucuronide]	C24H27ClN4O6	HMDB0060901	mz_00535	66	2.0048	0.583519	-3.29051	2.43551	-2.36865	-1.9794	-3.67726	-1.93482
503.16	3	Fatty Acyls - Fatty acyl glycosides of mono- and disaccharides	["1;4-b-D-Mannotriose"]	C18H32O16	HMDB0242554	mz_00587	86	3.37755	4.29642	4.16938	3.23892	-0.771106	4.74501	-0.918785	0.290276
505.097	4	Flavonoids	[Quercetin 3-(6''-acetylglucoside)]	C23H22O13	HMDB0037366	mz_00360	35	0.555492	3.45549	5.04121	1.07633	4.69406	7.84692	6.89876	9.29179
506.1	12	Flavonoid glycosides	["Delphinidin 3-(6""-acetylgalactoside)"]	C23H23O13	HMDB0303812	mz_00108	8	-2.28087	-0.987659	1.04173	-1.97814	0.485239	6.16655	1.7561	7.57335
506.273	29	Macrolides and analogues	[Epothilone B]	C27H41NO6S	HMDB0251874	mz_00341	33	-0.954953	-0.0968387	0.848525	-1.00378	0.381788	-1.33479	-0.61872	-1.4379
507.089	7	Benzofurans(Organoheterocyclic compounds )	["1;2;4;7-Tetraacetoxy-8-hydroxy-3-(4-hydroxyphenyl)dibenzofuran"]	C26H20O11	HMDB0034701	mz_00191	13	-0.985864	-0.0609803	-1.72149	-2.72304	2.18098	4.47396	1.49075	3.25182
509.033	13	Diarylheptanoids	[Daidzein 4'-glucuronide-7-sulfate]	C21H18O13S	HMDB0240494	mz_00132	10	-1.03019	2.85894	-0.618475	-1.56628	0.0865148	0.33895	-0.975782	-0.726714
509.285	6	Glycerophospholipids	[LysoPG(18:1(9Z)/0:0)]	C24H47O9P	HMDB0240602	mz_00223	15	-3.25359	1.66952	2.45512	-3.84904	4.85004	-0.25924	2.79763	-1.77046
512.063	65	Pyridines and derivatives (Organoheterocyclic compounds )	[Quilseconazole]	C22H14F7N5O2	HMDB0259511	mz_00192	13	-2.51336	-1.11472	-1.32343	-1.59314	0.860628	0.859799	1.10733	1.17802
513.027	46	Benzothiazoles (Organoheterocyclic compounds )	["3-Ethyl-2-[(3-ethyl-6-sulfo-1;3-benzothiazol-2-ylidene)hydrazinylidene]-1;3-benzothiazole-6-sulfonic acid"]	C18H18N4O6S4	HMDB0245738	mz_00562	75	-0.00538633	3.5449	4.12006	1.27616	-1.77795	-1.16312	-2.51329	0.353753
513.98	0	Benzopyrans ( Organoheterocyclic compounds )	[5-Iodoacetamidofluorescein]	C22H14INO6	HMDB0246814	mz_00194	13	-2.22589	-0.263372	-0.709359	-2.30824	0.693572	0.65496	1.09642	-1.56775
514.077	9	Lactams (Organoheterocyclic compounds )	[Cefozopran]	C19H17N9O5S2	HMDB0249772	mz_00672	112	0.73854	1.99717	2.01909	0.31334	-4.26306	-3.71436	-4.03557	-4.22523
515.323	29	Steroids and steroid derivatives	["(Z)-2-((3R;4S;8S;9S;10S;11R;13R;14S;16S)-16-Acetoxy-3;11-dihydroxy-4;8;10;14-tetramethyldodecahydro-1H-cyclopenta[a]phenanthren-17(2H;10H;14H)-ylidene)-6-methylhept-5-enoic acid"]	C31H48O6	HMDB0260210	mz_00648	102	-0.323343	4.24285	4.48624	-0.713622	6.40384	0.939022	2.72405	-0.0555636
521.057	57	Pteridines and derivatives (Organoheterocyclic compounds )	[Dichloromethotrexate]	C20H20Cl2N8O5	HMDB0251199	mz_00636	100	-3.84581	-2.53855	-3.18171	-4.43994	3.16335	3.23478	3.45896	1.61644
523.366	65	glycerolipids lipids	["DG(10:0/0:0/18:1(12Z)-O(9S;10R))"]	C31H56O6	HMDB0294519	mz_00057	6	-2.16741	-0.467518	-0.479258	-2.48051	1.97678	0.928639	2.78914	0.1603
524.105	17	Lactams (Organoheterocyclic compounds )	[Cefotiam]	C18H23N9O4S3	HMDB0014374	mz_00513	64	-0.550728	2.91998	2.22795	-1.07901	-2.50269	-2.36356	-1.96065	-2.84132
526.07	13	Benzene and substituted derivatives	[Indoxacarb]	C22H17ClF3N3O7	HMDB0253481	mz_00133	10	-2.32504	-0.749269	-0.37841	-2.0292	1.01354	-1.27749	-0.735925	-0.382997
526.119	55	Fluorenes	[Lumefantrine]	C30H32Cl3NO	HMDB0015653	mz_00268	23	-0.111238	2.45654	2.11723	-0.202469	-2.43086	-3.00301	-2.61473	-3.22878
527.024	9	Carboxylic acids and derivatives	[Bis(sulfosuccinimidyl)suberate]	C16H20N2O14S2	HMDB0247496	mz_00109	8	0.63909	1.73536	1.93757	0.489461	-2.91996	-2.21773	-3.00009	-1.43766
527.259	11	Lactones ( Organoheterocyclic compounds)	[Artenolide]	C30H40O8	HMDB0037565	mz_00352	34	-2.9046	-1.94575	-2.30393	-2.13596	0.527816	0.456966	0.725922	0.744566
528.202	15	Carboxylic acids and derivatives	[Kapporphin]	C25H31N5O8	HMDB0303767	mz_00014	118	-1.01427	-0.892292	-0.266783	-1.32887	-2.96581	-2.48094	-3.39336	-4.09907
528.255	17	Lipids and lipid-like molecules	["N-[(3a;5b;7a)-3-hydroxy-24-oxo-7-(sulfooxy)cholan-24-yl]-Glycine"]	C26H43NO8S	HMDB0002496	mz_00058	6	-1.3364	-0.942026	-1.08542	-1.80393	-0.578133	-0.41318	-0.195997	-1.04643
529.22	1	Oxidized phosphatidic acids (glycerophospholipids)	[PA(2:0/PGJ2)]	C25H39O10P	HMDB0266517	mz_00453	58	2.18837	3.30715	2.69588	2.55121	-3.29955	0.926468	-3.29827	-3.9483
535.023	27	Nucleosides, nucleotides, and analogues	[UDP-D-apiose]	C14H22N2O16P2	HMDB0012301	mz_00122	443	-1.15818	-0.00489827	-1.73475	-1.43971	-0.452932	-0.128689	0.250714	-0.506528
539.02	63	Lipids and lipid-like molecules	["N-[[(2S;3S;4R;5R)-3;4-Dihydroxy-5-[6-[(3-iodophenyl)methylamino]purin-9-yl]oxolan-2-yl]-hydroxymethyl]-N-methylformamide"]	C19H21IN6O5	HMDB0258052	mz_00014	2	-0.923457	1.75936	2.06245	-0.794074	-1.96451	-0.953953	-0.896871	-1.18352
540.329	22	Carboxylic acids and derivatives	[Poststatin]	C26H47N5O7	HMDB0256711	mz_00386	39	0.177017	5.3467	5.90263	-0.310297	9.09553	4.90138	8.502	3.80935
541.038	19	Lactams ( Organoheterocyclic compounds )	[Cefonicid]	C18H18N6O8S3	HMDB0015423	mz_00015	2	-0.825521	2.3828	3.36533	-0.137034	-2.106	-0.531671	-1.06452	-1.01286
541.04	24	Lactams (Organoheterocyclic compounds )	[Cefonicid]	C18H18N6O8S3	HMDB0015423	mz_00651	103	1.06053	2.95236	3.41985	1.10375	-2.13991	-0.156462	-2.73337	-1.94238
543.346	42	glycerolipids lipids	["DG(22:5(4Z;7Z;10Z;13Z;19Z)-O(16;17)/0:0/8:0)"]	C33H52O6	HMDB0297238	mz_00495	62	-2.39451	-0.392187	-2.49342	-3.25298	-0.0890707	-1.38181	2.07311	-1.18898
544.301	14	Carboxylic acids and derivatives	[Americine]	C31H39N5O4	HMDB0034441	mz_00059	6	-2.64804	-0.139489	-2.04916	-2.54631	-0.779193	-2.04079	-0.842195	-2.12998
545.072	25	Prenol lipids	[dTDP-4-dehydro-6-deoxy-beta-L-mannose]	C16H24N2O15P2	HMDB0304343	mz_00080	7	3.60862	4.33771	4.43263	3.55694	-3.87364	-2.41567	-4.12178	-3.9349
546.323	62	Glycerophosphocholines	["LysoPC(20:2(11Z;14Z)/0:0)"]	C28H54NO7P	HMDB0010392	mz_00134	10	-2.60881	-0.729658	-1.65609	-2.11303	-1.40812	-1.57092	-0.732272	-0.756711
547.021	19	Carboxylic acids and derivatives	[Gadopentetic acid]	C14H23GdN3O10	HMDB0240278	mz_00553	74	-0.720151	1.3368	1.35771	0.477555	-1.53582	-0.357245	-3.59112	0.038772
547.185	35	Benzene and substituted derivatives	[(1-((2-Methoxy-4-(((phenylsulfonyl)amino)carbonyl)phenyl)methyl)-1H-indazol-6-yl)carbamic acid cyclopentyl ester]	C28H28N4O6S	HMDB0242277	mz_00331	29	2.05427	2.37116	-0.494688	1.37044	-4.37465	-4.0475	-4.52809	-4.64109
547.394	11	glycerolipids lipids	["DG(10:0/0:0/20:4(5E;8Z;12Z;14Z)-OH(11R))"]	C33H56O6	HMDB0294447	mz_00496	62	-3.70353	-1.40922	-1.8081	-3.66164	-1.84901	-2.06102	-1.29307	-2.55818
549.179	7	Prenol lipids	[Genipin 1-gentiobioside]	C23H34O15	HMDB0252678	mz_00546	73	2.5371	2.88993	3.40528	2.74667	-2.12417	1.4692	-2.07449	2.75293
549.448	57	glycerolipids lipids	["DG(18:2(9Z;11E)+=O(13)/0:0/i-12:0)"]	C33H58O6	HMDB0298417	mz_00342	33	-1.02062	-0.539743	-0.14129	-2.00679	0.390874	3.61073	5.01483	1.14513
550.042	76	Purine nucleotides	[Lipoyl-GMP]	C18H26N5O9PS2	HMDB0013617	mz_00135	10	-3.18103	-2.02853	-2.2515	-3.62813	-1.56248	-1.79543	-1.48828	-3.01261
550.272	49	Stilbenes (Organic compounds )	[Endoxifen O-glucuronide]	C31H37NO8	HMDB0060622	mz_00497	62	-3.3955	-2.54915	-2.21909	-3.73236	-0.385605	-1.00647	-0.482073	-2.14758
551.038	44	Flavonoids	[Myricatin]	C22H16O15S	HMDB0029513	mz_00060	6	-1.81862	-1.05608	-1.94635	-2.24276	0.743787	-0.740314	0.0738448	-0.76009
551.314	81	glycerolipids lipids	["DG(20:4(7E;9E;11Z;13E)-3OH(5S;6R;15S)/0:0/8:0)"]	C31H52O8	HMDB0297146	mz_00400	40	-2.83702	-1.47808	-1.67677	-3.5754	-1.59624	-1.11431	-1.67708	-1.56334
551.392	60	glycerolipids lipids	["DG(20:4(7E;9E;11Z;13E)-3OH(5S;6R;15S)/0:0/8:0)"]	C31H52O8	HMDB0297146	mz_00387	39	-6.06706	-4.24313	-4.54642	-5.94979	-2.72381	-3.44705	-2.29946	-4.16394
555.485	51	Prenol lipids	[zeta-Carotene epoxide]	C40H60O	HMDB0032126	mz_00137	10	-2.17432	-1.39545	-1.07875	-2.48169	0.246648	1.29418	1.25778	-1.0238
556.22	9	Piperidines (Organoheterocyclic compounds )	[Ceritinib]	C28H36ClN5O3S	HMDB0249821	mz_00654	104	2.33607	3.46948	1.77533	1.63671	-0.74838	-2.08259	-1.42383	-3.55772
558.028	65	Purine nucleotides	[Adenosine diphosphate ribose]	C15H23N5O14P2	HMDB0001178	mz_00189	4091	-1.21941	1.71383	0.917579	-1.76472	-2.67518	-1.63826	-2.52528	-1.09386
560.371	29	Prenol lipids	["3;4-dihydroxy-5-all-trans-hexaprenylbenzoate"]	C37H53O4	HMDB0304100	mz_00498	62	-4.18185	-2.83319	-3.36624	-3.1647	-2.20639	-3.65541	-2.59937	-3.4569
563.034	1	Nucleosides, nucleotides, and analogues	[UDP-alpha-D-galactose]	C15H22N2O17P2	HMDB0304527	mz_00123	443	-2.35538	-2.10291	-2.14025	-2.47894	-1.43547	-1.34942	-1.17558	-1.31352
563.173	57	Flavonoids	[Apigenin 6-C-arabinoside 8-C-glucoside]	C26H28O14	HMDB0301679	mz_00190	4234	-0.40424	0.0313009	-0.508065	-0.196136	-3.58398	-3.29216	-3.89506	-4.14816
564.488	21	Lipids and lipid-like molecules	["N-(2R-Hydroxyhexadecanoyl)-2S-amino-9-methyl-4E;8E-octadecadiene-1;3R-diol"]	C35H67NO4	HMDB0040132	mz_00128	535	-3.52939	-2.60964	-3.52196	-3.99698	-2.1319	-0.754935	-1.61113	-3.65404
568.815	1	Organooxygen compounds	["1D-myo-inositol (1;2;3;4;6)-pentakisphosphate"]	C6H7O21P5	HMDB0304036	mz_00029	4	-3.65455	-4.02948	-4.18235	-3.15026	-4.97113	-4.87049	-5.23719	-4.46252
576.158	28	Diazines ( Organoheterocyclic compounds )	[Clazosentan]	C25H23N9O6S	HMDB0250314	mz_00659	106	0.905889	-0.55359	2.22987	0.494481	3.1495	3.34595	0.241549	3.20616
576.429	45	Glycerophospholipids	[LysoPC(22:1(13Z)/0:0)]	C30H60NO7P	HMDB0010399	mz_00061	6	-0.902262	0.120474	0.0359134	0.152601	0.370789	1.20288	0.92305	0.688692
576.433	52	Glycerophospholipids	[LysoPC(22:1(13Z)/0:0)]	C30H60NO7P	HMDB0010399	mz_00500	62	-2.64828	0.46386	0.50069	-2.3903	-0.700019	-2.67103	-0.659113	-3.05058
579.168	7	Flavonoids	[Isosakuranetin 7-[arabinosyl-(1->6)-glucoside]]	C27H32O14	HMDB0301983	mz_00660	106	2.91117	1.18541	-2.39521	3.2604	-0.756825	-0.240742	-3.21408	-1.97692
581.2	2	Coumarins and derivatives	[4-Methyl-umbelliferyl-N-acetyl-chitobiose]	C26H34N2O13	HMDB0246931	mz_00138	10	-1.12662	-0.465338	0.112299	-1.10716	4.79109	1.64889	0.557814	-0.274692
581.444	66	Diacylglycerols	[DG(10:0/0:0/PGD1)]	C33H58O8	HMDB0294595	mz_00139	10	-2.44628	-0.0575184	-1.21731	-2.65131	-0.276937	-0.23157	1.57744	-1.03724
581.45	76	Diacylglycerols	[DG(10:0/0:0/PGD1)]	C33H58O8	HMDB0294595	mz_00469	59	-4.95806	-3.33147	-1.41603	-2.16093	-2.79097	-3.34036	-2.81715	-3.34748
585.305	10	Prenol lipids	[all-trans-Hexaprenyl diphosphate]	C30H52O7P2	HMDB0012188	mz_00401	40	-0.865401	-0.502263	-0.682661	-1.5843	0.451363	1.26867	-0.107259	0.18105
587.428	6	glycerolipids lipids	["DG(20:5(5Z;8Z;10E;14Z;17Z)-OH(12)/0:0/i-13:0)"]	C36H60O6	HMDB0298648	mz_00140	10	-1.26221	-0.946278	0.475068	-0.633072	2.81016	2.58056	5.26286	1.05813
593.155	6	Flavonoids	[Astragalin 7-rhamnoside]	C27H30O15	HMDB0037426	mz_00141	10	-0.833288	0.760689	1.41841	-0.588628	0.91931	-0.137648	1.07102	-0.249616
593.474	8	glycerolipids lipids	["DG(18:1(12Z)-O(9S;10R)/0:0/i-15:0)"]	C36H66O6	HMDB0299048	mz_00142	10	-1.90645	0.142795	-2.29497	-3.25983	-0.67738	-0.196225	-0.100906	-2.95403
594.202	7	Pyrrolidines (Organoheterocyclic compounds )	[2-Pyrrolino-dox]	C31H33NO11	HMDB0245311	mz_00454	58	-1.08726	1.91484	1.60771	-1.43313	-4.37415	-1.71341	-4.64194	-4.85482
595.285	6	acid	["(2R)-2-Hydroxy-3-[(hydroxy{[(1S;2R;3R;4S;5S;6R)-2;3;4;5;6-pentahydroxycyclohexyl]oxy}phosphoryl)oxy]propyl (9Z;12Z)-octadeca-9;12-dienoate"]	C27H49O12P	HMDB0242155	mz_00141	729	1.58016	7.37353	7.28824	1.66327	9.36176	4.4462	6.71417	3.87844
595.475	33	Triradylcglycerols	[TG(15:0/10:0/8:0)]	C36H68O6	HMDB0100976	mz_00129	535	-3.06416	-0.217743	1.1005	1.36105	2.31162	2.70933	2.54854	2.41251
598.197	22	Organooxygen compounds	[NeuAc(alpha->6)GalNAc(alpha1->O)Ser]	C22H37N3O16	HMDB0255554	mz_00332	29	0.676973	0.79499	-2.38431	0.0776408	-1.48696	-1.69853	-3.18433	-2.51807
598.255	6	Carboxylic acids and derivatives	[Gluten exorphin A5]	C29H37N5O9	HMDB0059793	mz_00514	64	1.8554	2.09528	1.14721	1.17285	0.606546	3.33216	1.4223	3.03598
600.143	19	Anthracyclines	[Ladirubicin]	C29H31NO11S	HMDB0253953	mz_00675	112	-0.463902	0.404506	0.751308	-0.891892	-3.02985	-1.64362	-4.50099	-2.1595
602.148	36	Organooxygen compounds	["(1S;3R;4R;5R)-1-[[(1R;2S)-2-(4-Chlorophenyl)cyclopropyl]methoxy]-3;4-dihydroxy-5-[(Z)-3-imidazo[4;5-b]pyridin-1-yl-3-phenylprop-2-enoyl]oxycyclohexane-1-carboxylic acid"]	C32H30ClN3O7	HMDB0260100	mz_00188	3970	2.89996	3.63478	2.86448	2.51881	-1.3019	-1.03923	-2.47554	-1.74851
609.13	8	Flavonoids	[Delphinidin 3-(3''-p-coumaroylglucoside)]	C30H27O14	HMDB0030099	mz_00015	119	-1.29036	0.897515	-0.28737	-1.34699	-0.920816	1.42291	-4.23091	-3.22728
610.179	41	Flavonoid glycosides	["Cyanidin 3;5-digalactoside"]	C27H31O16	HMDB0303151	mz_00446	56	-2.0747	0.390376	0.862854	-2.70618	-3.48214	-2.77388	-4.52582	-4.52609
614.989	62	Purine nucleotides	[GDP-mannuronate]	C16H20N5O17P2	HMDB0304366	mz_00402	40	-4.24511	-2.62086	-3.27091	-4.49657	-4.19744	-3.43865	-3.76001	-3.97104
616.367	8	Carboxylic acids and derivatives	[Neuromedin N]	C32H51N5O7	HMDB0013022	mz_00124	443	-1.59645	-1.84179	-1.21791	-1.84726	0.899949	0.53156	0.229471	1.12135
618.453	33	sphingolipids (SPs) or glycosylceramides	["Cer(d17:1/20:4(7E;9E;11Z;13E)-3OH(5S;6R;15S))"]	C37H65NO6	HMDB0289909	mz_00063	6	1.18215	1.44308	1.85143	1.37985	-0.423892	0.656364	3.03986	0.267974
618.476	55	sphingolipids (SPs) or glycosylceramides	["Cer(t18:0/20:4(5E;8Z;12Z;14Z)-OH(11R))"]	C38H69NO5	HMDB0290159	mz_00603	90	0.59338	1.93881	1.69955	1.30415	-0.161996	-1.03773	-0.654741	-0.940121
620.951	19	Amino acids, peptides, and analogues	["N-Acetyl-L-phenylalanyl-3;5-diiodo-L-tyrosine"]	C20H20I2N2O5	HMDB0255059	mz_00016	2	-1.13021	0.795889	0.974258	-1.18534	-4.08562	-3.70714	-4.30686	-3.62
621.221	63	polycyclic compounds?	[O-Methylsomniferine]	C37H38N2O7	HMDB0038586	mz_00421	45	-0.917979	1.57159	1.11824	-0.792651	-4.83722	-4.03595	-3.9818	-3.86607
621.609	77	Steroids and steroid derivatives	[CE(16:1(9Z))]	C43H74O2	HMDB0000658	mz_00455	58	-8.05583	-4.8994	-5.7573	-7.52079	-3.3626	-2.80947	-7.58351	-2.58731
630.452	34	sphingolipids (SPs) or glycosylceramides	["Cer(d18:1/20:5(7Z;9Z;11E;13E;17Z)-3OH(5;6;15))"]	C38H65NO6	HMDB0290028	mz_00143	10	2.29714	1.12967	0.92418	2.54828	-0.150546	2.96844	1.39466	4.58973
631.174	10	Flavonoids	[Pyranocyanin A]	C30H33O15	HMDB0035420	mz_00403	40	-2.37132	-0.688923	-1.74297	-2.49967	-2.34525	-2.57313	-2.51057	-1.85251
632.171	12	Anthracyclines	[Galarubicin]	C30H32FNO13	HMDB0252592	mz_00270	23	-2.84067	-1.40407	-1.35676	-2.68904	1.75132	-1.63677	-1.8162	-0.899353
635.365	7	acid	[2-(1-Hexyloxyethyl)-2-devinyl pyropheophorbide-a]	C39H48N4O4	HMDB0250029	mz_00617	94	-1.5395	2.39453	2.60133	-1.6146	3.7358	2.09329	3.57352	2.48582
636.124	56	Benzene and substituted derivatives	[Anacetrapib]	C30H25F10NO3	HMDB0248376	mz_00271	23	-2.63256	-0.522585	-1.03884	-2.44934	-1.63034	-2.66219	-1.55875	-2.13909
640.127	24	Carboxylic acids and derivatives	[2-(6-(Bis(carboxymethyl)amino)-5-(2-(2-(bis(carboxymethyl)amino)-5-methylphenoxy)ethoxy)-2-benzofuranyl)-5-oxazolecarboxylic acid]	C29H27N3O14	HMDB0252525	mz_00272	23	-1.71709	-0.914044	-1.65827	-2.02471	-2.40245	-2.19918	-3.4606	-1.91828
643.215	39	Furanoid lignans	[kaempferide 3-glucoside-7-rhamnoside]	C33H40O13	HMDB0304576	mz_00106	442	-2.4302	-2.02548	0.664131	-1.43157	-1.12472	-1.02817	-1.3127	-0.795317
645.186	28	Tetrapyrroles and derivatives ( Organoheterocyclic compounds)	[Nitrosylhaem]	C34H32FeN5O5	HMDB0037761	mz_00544	72	3.03145	2.54696	-2.36104	1.39906	-4.41155	-4.36676	-5.35184	-5.44321
650.042	26	Benzene and substituted derivatives	["2;3-Bis(2-methoxy-4-nitro-5-sulfophenyl)-5-((phenylamino)carbonyl)-2H-tetrazolium hydroxide"]	C22H17N7O13S2	HMDB0244420	mz_00678	112	-1.45442	-0.758857	-1.01139	-2.64762	-3.61283	-2.99262	-3.91016	-4.11291
654.096	17	Benzene and substituted derivatives	[4'-Iododoxorubicinol]	C27H30INO10	HMDB0246636	mz_00064	6	-4.04383	-3.27155	-3.08553	-3.63519	-2.57021	-2.29061	-2.1449	-1.8385
655.471	35	glycerolipids lipids	["DG(22:5(4Z;7Z;10Z;13Z;19Z)-O(16;17)/0:0/i-16:0)"]	C41H68O6	HMDB0299315	mz_00501	62	-3.46107	-1.90122	-2.14517	-4.15701	-1.30717	-2.3976	-1.07536	0.993377
657.457	25	glycerolipids lipids	["DG(22:6(4Z;7Z;11E;13Z;15E;19Z)-2OH(10S;17)/0:0/a-15:0)"]	C40H66O7	HMDB0297650	mz_00155	1179	1.57286	0.498782	1.12007	1.49239	3.08584	3.30859	4.32195	2.48694
657.471	60	glycerolipids lipids	["DG(20:5(5Z;8Z;10E;14Z;17Z)-OH(12)/0:0/i-18:0)"]	C41H70O6	HMDB0299687	mz_00502	62	-4.40171	-3.183	-3.12916	-5.15994	-1.33129	-1.61535	-1.26526	-1.6936
663	74	Fatty Acyls	[Perfluorotridecanoic acid]	C13HF25O2	HMDB0256336	mz_00142	729	-4.56385	-2.02799	-0.804138	-4.66301	-5.32486	0.637314	-4.12487	0.237788
672.428	50	phosphatidylcholine (glycerophospholipids)	[PC(14:1(9Z)/14:1(9Z))]	C36H68NO8P	HMDB0007900	mz_00130	535	-1.88723	-0.340426	-1.2576	-2.1339	0.189614	0.160589	1.00104	-1.14483
673.084	13	Organooxygen compounds - Monosaccharide phosphates	[cyclic GMP-AMP]	C20H24N10O13P2	HMDB0060465	mz_00236	19	-3.64204	-2.61914	-2.66722	-3.56404	0.847876	2.32335	1.34212	4.47515
674.434	45	phosphatidylserine (glycerophospholipid)	[PS(14:1(9Z)/14:1(9Z))]	C34H62NO10P	HMDB0012342	mz_00131	535	-1.41382	-0.6296	-1.16223	-1.59846	0.872422	0.448032	2.38901	-0.465444
677.372	5	Glycerolipids	[Gingerglycolipid B]	C33H58O14	HMDB0041094	mz_00382	38	-1.7607	4.64624	4.6671	-2.218	9.0924	3.54918	6.28185	3.46135
677.374	2	Glycerolipids	[Gingerglycolipid B]	C33H58O14	HMDB0041094	mz_00583	83	-0.743294	4.04052	4.28466	-0.794379	5.1455	2.86419	3.81543	3.33556
677.649	37	Steroids and steroid derivatives	[24-Methylene-cycloartanol palmitate]	C47H82O2	HMDB0302784	mz_00314	28	-5.82201	-2.3532	-3.16359	-5.08176	-2.36787	-2.71807	-2.81916	-3.79181
679.192	7	Phenylpropanoids and polyketides	[cis-Miyabenol C]	C42H32O9	HMDB0041555	mz_00144	10	-3.08353	0.0926995	-1.62578	-3.1852	-1.04235	-0.93083	-1.0381	-2.3861
681.402	17	oxidized phosphatidic acid	["PA(20:4(5Z;8Z;11Z;13E)+=O(15)/i-14:0)"]	C37H63O9P	HMDB0267568	mz_00388	39	-4.29424	0.561257	0.296879	-4.44424	3.07402	-1.7859	2.19921	-2.0875
683.453	34	oxidized phosphatidic acid	["PA(20:4(5E;8Z;12Z;14Z)-OH(11R)/i-14:0)"]	C37H65O9P	HMDB0267540	mz_00429	49	-1.41067	-1.1997	-3.50061	-1.93069	-1.18401	-1.80733	1.9266	-1.15408
685.504	54	glycerolipids lipids	["DG(20:5(5Z;8Z;10E;14Z;17Z)-OH(12)/0:0/i-20:0)"]	C43H74O6	HMDB0300101	mz_00132	535	1.20937	1.61682	0.184217	1.38661	1.95226	3.64024	3.48183	2.64691
689.377	39	Oxidized phosphatidic acids (glycerophospholipids)	[PA(14:0/5-iso PGF2VI)]	C35H63O11P	HMDB0262998	mz_00145	10	-0.394694	0.146872	0.477638	0.164073	2.18846	0.687703	3.28004	0.0679348
690.378	14	Amino acids, peptides, and analogues	["N;N-Diallyl-tyrosyl-aminoisobutyryl-aminoisobutyryl-phenylalanyl-leucine"]	C38H53N5O7	HMDB0253352	mz_00146	10	0.883487	0.418804	0.197386	1.84567	1.56778	2.08939	2.38792	3.06973
695.378	21	oxidized phosphatidic acid	["PA(12:0/22:6(4Z;7Z;11E;13Z;15E;19Z)-2OH(10S;17))"]	C37H61O10P	HMDB0262830	mz_00147	10	-1.57734	-1.2491	-0.573826	-1.83352	1.03894	-0.0579633	2.34272	-0.252354
697.273	30	Tetrapyrroles and derivatives	[Pentacarboxylporphyrin I]	C37H38N4O10	HMDB0000789	mz_00109	442	-2.84267	-1.54922	0.438236	-2.84821	-0.719365	-1.32006	-0.953289	-1.72409
699.278	16	Tetrapyrroles and derivatives	[Pentacarboxyl porphyrinogen III]	C37H40N4O10	HMDB0001957	mz_00516	64	-1.49523	0.0793979	-0.331489	-1.56855	-2.12778	-1.70547	-1.58375	-1.38253
699.378	14	oxidized phosphatidic acid	["PA(20:5(7Z;9Z;11E;13E;17Z)-3OH(5;6;15)/a-13:0)"]	C36H61O11P	HMDB0266866	mz_00383	38	-3.7306	1.55823	0.792671	-3.572	6.10732	0.810473	6.27886	1.45901
699.494	39	glycerolipids lipids	["DG(18:0/0:0/22:6(4Z;7Z;11E;13Z;15E;19Z)-2OH(10S;17))"]	C43H72O7	HMDB0295985	mz_00250	22	3.15235	7.56534	5.9203	2.72062	5.5479	3.84358	5.87682	4.6262
700.579	13	Steroids and steroid derivatives	[arachidyl amido cholanoic acid]	C44H79NO5	HMDB0248560	mz_00287	24	-3.80912	0.508491	-2.10828	-3.72595	-1.7239	-3.30631	-1.525	-2.54713
702.201	21	Benzene and substituted derivatives	[Brecanavir]	C33H41N3O10S2	HMDB0249373	mz_00517	64	-1.94394	-0.41563	-1.43837	-2.72416	-2.55339	-2.74971	-2.60473	-2.88636
702.504	6	Fatty Acyls	[10E-heptadecenoic acid]	C38H74NO8P	HMDB0304753	mz_00090	230	-0.926141	-2.32036	-2.85685	-1.07018	1.82132	2.72764	3.75626	2.47616
704.455	3	azepines ( Organoheterocyclic compounds)	[Spirolide C]	C43H63NO7	HMDB0038344	mz_00148	10	-1.65802	2.31473	2.64727	-1.87336	-0.00827713	-0.459698	0.899806	0.140799
707.464	49	oxidized phosphatidic acid	["PA(22:5(4Z;7Z;10Z;13Z;19Z)-O(16;17)/i-14:0)"]	C39H65O9P	HMDB0267606	mz_00133	535	-1.54404	0.393045	-0.268365	-2.09585	1.07484	1.35087	2.89818	0.620405
707.482	6	Oxidized phosphatidylglycerols (glycerophospholipids)	[PG(a-13:0/i-18:0)]	C37H73O10P	HMDB0116648	mz_00415	44	-3.33921	0.404724	-0.659595	-3.03633	1.08265	0.861006	1.60211	-1.57953
710.569	56	Prenol lipids	[3-methoxy-4-hydroxy-5-all-trans-octaprenylbenzoate]	C48H71O4	HMDB0304138	mz_00343	33	-2.94023	-1.59561	-2.86172	-3.01692	-2.0825	1.61023	-0.710224	-2.04713
711.09	42	Organooxygen compounds	["2'';6''-Digalloyliriflophenone 3-C-glucoside"]	C33H28O18	HMDB0029629	mz_00023	3	-5.17452	-4.03213	-4.58907	-4.86118	-2.04044	-0.531679	-3.57251	-0.881133
711.18	48	Flavonoids	[Glucoliquiritin apioside]	C32H40O18	HMDB0041149	mz_00001	112	-2.15059	-0.80553	-0.905436	-2.413	-3.50327	-2.43697	-4.82385	-3.59459
714.505	4	oxidized phosphatidylethanolamine (PE)	["PE(18:1(12Z)-O(9S;10R)/P-16:0)"]	C39H74NO8P	HMDB0285227	mz_00410	43	2.27353	5.68714	5.08101	2.22241	8.82554	7.51408	7.61498	7.30147
715.268	8	Tetrapyrroles and derivatives (Organoheterocyclic compounds)	[Bn-NCC-1]	C37H40N4O11	HMDB0038229	mz_00564	75	-0.21973	1.58593	0.762359	-1.13113	-1.05313	-1.85972	1.45512	-1.6544
718.332	10	Oxidized phosphatidic acids (glycerophospholipids)	[PA(8:0/LTE4)]	C34H58NO11PS	HMDB0266621	mz_00422	46	-4.0914	-2.32237	-2.99185	-4.20801	0.709135	-0.106516	-0.685677	-1.78337
726.37	19	Carboxylic acids and derivatives	[Citrusin III]	C36H53N7O9	HMDB0303682	mz_00165	1979	-5.26254	-3.76683	-3.2886	-5.64954	-0.974362	-1.59689	-2.17876	-2.04198
727.246	3	Indoles and derivatives (Organoheterocyclic compounds )	[Carzelesin]	C41H37ClN6O5	HMDB0249693	mz_00040	5	-1.40372	-0.200879	0.683462	-1.67167	-3.57635	-4.64097	-4.70091	-4.44529
727.403	22	Oxidized phosphatidylglycerols (glycerophospholipids)	["PG(20:4(5Z;8Z;11Z;13E)+=O(15)/i-12:0)"]	C38H65O11P	HMDB0271098	mz_00389	39	-4.05574	0.732942	0.702427	-4.15069	2.96186	-1.6637	2.95898	-1.88523
727.522	41	glycerolipids lipids	["DG(20:0/0:0/22:6(4Z;7Z;11E;13Z;15E;19Z)-2OH(10S;17))"]	C45H76O7	HMDB0296401	mz_00288	24	1.91553	5.81601	3.76004	1.91045	1.35376	1.4132	2.22508	0.946694
727.652	38	glycerolipids lipids	["DG(24:0/20:4(5Z;8Z;11Z;14Z)/0:0)"]	C47H84O5	HMDB0007808	mz_00366	35	-6.11881	-2.56187	-2.68236	-6.1612	-0.35548	0.0496333	-3.50076	0.00947255
731.253	25	Phenylpropanoids and polyketides	[Arctignan D]	C40H44O13	HMDB0302300	mz_00156	1275	-1.7445	0.334363	-0.0669402	-2.02135	-0.540699	-1.72322	-1.74881	-1.81851
731.256	20	Phenylpropanoids and polyketides	[Arctignan D]	C40H44O13	HMDB0302300	mz_00031	128	0.714518	2.10981	1.82151	0.82458	2.18526	2.94992	-1.05352	-0.212946
731.283	16	Phenylpropanoids and polyketides	[Arctignan D]	C40H44O13	HMDB0302300	mz_00645	101	-1.90191	-0.401797	-2.65276	-1.42195	-2.9177	-2.31384	-1.02988	-1.67991
731.485	47	Oxidized phosphatidylglycerols (glycerophospholipids)	["PG(18:2(10E;12Z)+=O(9)/i-14:0)"]	C38H69O11P	HMDB0271308	mz_00519	64	-2.18365	-0.352913	-0.651232	-2.49988	4.10543	0.87471	4.91934	-0.841447
733.491	3	oxidized sphingolipid	["SM(d16:2(4E;8Z)/20:4(5Z;8Z;11Z;13E)+=O(15))"]	C41H71N2O7P	HMDB0290320	mz_00018	2	-2.81703	-0.687777	-1.19846	-3.49324	3.76707	3.66556	4.43621	2.04712
733.577	20	glycerolipids lipids	["DG(20:4(7E;9E;11Z;13E)-3OH(5S;6R;15S)/0:0/i-21:0)"]	C44H78O8	HMDB0300261	mz_00344	33	-3.49446	-2.9788	-3.42972	-3.87897	-2.71486	-2.64368	-1.28038	-2.93221
733.658	18	Diacylglycerols	[DG(24:0/0:0/20:1n9)]	C47H90O5	HMDB0056116	mz_00367	35	-5.99337	-2.70841	-2.76722	-5.05962	-1.1682	-1.14394	-3.39059	-2.357
744.261	60	Carboxylic acids and derivatives	[Folcepri]	C29H35N11O11S	HMDB0251680	mz_00019	2	-2.17467	-0.429715	-0.0240166	-2.37762	-1.79378	-2.93842	-1.70778	-3.63075
747.509	1	oxidized sphingolipid	["SM(d17:2(4E;8Z)/20:4(5Z;8Z;11Z;13E)+=O(15))"]	C42H73N2O7P	HMDB0290424	mz_00289	24	0.665332	4.77174	5.10641	0.763586	7.92115	4.41412	6.18956	4.07922
751.375	9	Carboxylic acids and derivatives	[Dioctyltin isooctylthioglycolate]	C36H72O4S2Sn	HMDB0031615	mz_00183	3440	-1.07308	-2.05904	-2.41556	-1.19198	-2.34651	-3.26401	-2.26924	-1.98826
752.484	4	oxidized phosphatidylethanolamine (PE)	["PE(18:1(12Z)-O(9S;10R)/18:3(6Z;9Z;12Z))"]	C41H72NO9P	HMDB0261563	mz_00092	318	-5.47791	-1.8425	-2.70702	-5.76676	5.11688	1.28671	3.55022	-0.500236
754.56	27	Oxidized phosphatidylcholines (glycerophospholipids)	["PC(18:2(10E;12Z)+=O(9)/P-16:0)"]	C42H78NO8P	HMDB0289476	mz_00065	6	-1.76308	-0.0604374	0.619014	-2.08738	3.75125	1.18724	2.74675	0.388713
754.584	38	phosphatidylcholine (glycerophospholipids)	[PC(P-18:0/P-18:1(9Z))]	C44H86NO6P	HMDB0011268	mz_00596	89	-0.413677	3.33874	4.07236	-0.807765	2.54125	0.210541	1.69411	0.762586
758.506	37	Oxidized phosphatidylcholines (glycerophospholipids)	["PC(15:0/18:1(12Z)-O(9S;10R))"]	C41H78NO9P	HMDB0285848	mz_00020	2	-5.82344	-3.01736	-2.94534	-5.81437	2.12694	-0.511654	2.33365	-1.17069
759.503	7	oxidized sphingolipid	["SM(d16:2(4E;8Z)/22:5(4Z;7Z;10Z;13Z;19Z)-O(16;17))"]	C43H73N2O7P	HMDB0290339	mz_00093	318	-4.64306	-1.64843	-2.729	-5.0447	5.83789	2.86019	5.39729	1.63507
759.715	37	glycerolipids lipids	["DG(22:2(13Z;16Z)/24:0/0:0)"]	C49H92O5	HMDB0007673	mz_00319	28	-5.92619	-3.60048	-4.11107	-4.45588	-2.17475	-3.66886	-2.8327	-4.30889
763.361	39	Prenol lipids	[Spinacoside D]	C40H60O14	HMDB0034871	mz_00149	10	-2.30747	-0.454	0.0329434	-2.08929	3.33116	-0.704754	1.38318	-1.70932
764.434	22	Peptidomimetics	["L-Methioninamide; N-(5-amino-1-oxopentyl)-L-phenylalanyl-L-phenylalanyl-L-prolyl-N-methyl-L-leucyl-"]	C40H59N7O6S	HMDB0252925	mz_00125	443	-2.40858	-0.827548	-1.04609	-2.48548	2.11544	-0.599793	2.21941	-0.786856
765.301	37	Carboxylic acids and derivatives	[Grazoprevir]	C38H50N6O9S	HMDB0252939	mz_00150	10	-3.50474	0.266254	1.23428	-3.2896	1.03866	-1.40634	-1.14655	-2.36908
766.496	9	Oxidized phosphatidylcholines (glycerophospholipids)	["PC(14:1(9Z)/20:4(5E;8Z;12Z;14Z)-OH(11R))"]	C42H74NO9P	HMDB0285708	mz_00290	24	0.0598844	3.34878	4.49097	0.279442	2.64337	0.168306	2.17901	-0.128658
766.581	55	oxidized phosphatidylethanolamine (PE)	["PE(20:3(6;8;11)-OH(5)/P-18:1(11Z))"]	C43H78NO8P	HMDB0285474	mz_00291	24	0.065886	3.36581	4.49143	0.22076	2.60907	-0.0346453	2.06626	-0.746781
766.582	55	oxidized phosphatidylethanolamine (PE)	["PE(20:3(6;8;11)-OH(5)/P-18:1(11Z))"]	C43H78NO8P	HMDB0285474	mz_00597	89	3.1091	6.78096	7.60232	3.54434	4.77328	2.53217	4.55283	2.77745
768.595	5	Oxidized phosphatidylcholines (glycerophospholipids)	["PC(O-16:0/20:3(8Z;11Z;14Z))"]	C44H84NO7P	HMDB0039527	mz_00292	24	2.42979	5.52928	6.46138	2.65401	4.82053	4.01372	4.45454	4.69331
768.597	7	Oxidized phosphatidylcholines (glycerophospholipids)	["PC(O-16:0/20:3(8Z;11Z;14Z))"]	C44H84NO7P	HMDB0039527	mz_00438	53	4.91763	8.37321	9.1957	5.35109	8.9177	7.06706	8.55704	7.61811
773.53	8	oxidized sphingolipid	["SM(d17:2(4E;8Z)/22:5(4Z;7Z;10Z;13Z;19Z)-O(16;17))"]	C44H75N2O7P	HMDB0290443	mz_00094	318	-2.52781	0.907401	-0.516137	-2.8177	4.03072	2.75995	3.6893	2.57537
777.554	1	oxidized sphingolipid	["SM(d19:1/20:4(5Z;8Z;11Z;13E)+=O(15))"]	C44H79N2O7P	HMDB0290684	mz_00009	117	-1.44979	2.47655	3.38549	-0.144287	2.53924	-3.24944	3.09044	-1.80788
777.728	39	Triradylcglycerols	[TG(19:0/15:0/12:0)]	C49H94O6	HMDB0110097	mz_00369	35	-6.85781	-4.32103	-4.45907	-6.77438	-0.969447	-3.76915	-2.84708	-3.89734
778.281	24	Organooxygen compounds	[3'-Sialyl-3-fucosyllactose]	C29H49NO23	HMDB0006606	mz_00110	8	-0.590354	0.780668	0.676084	-0.507168	-2.07631	-4.14576	-3.62168	-4.46302
779.495	3	oxidized sphingolipid	["SM(d17:2(4E;8Z)/20:5(7Z;9Z;11E;13E;17Z)-3OH(5;6;15))"]	C42H73N2O9P	HMDB0290435	mz_00584	83	-1.87051	2.09392	1.89296	-1.94153	2.54595	0.280195	2.96174	-0.295211
784.508	53	Oxidized phosphatidylcholines (glycerophospholipids)	["PC(15:0/20:3(6;8;11)-OH(5))"]	C43H80NO9P	HMDB0285889	mz_00157	1276	-2.67279	-0.410629	-2.7723	-2.6346	-0.984345	-3.14749	-1.22694	-3.07553
786.264	24	Prenol lipids	[Phyllanthusol A]	C35H49NO19	HMDB0035942	mz_00320	28	-4.01853	-2.86716	-3.12802	-2.89639	-1.73312	-3.02983	-2.57002	-2.70993
786.608	8	monomethylphosphatidylethanolamine (glycerophospholipid)	[PE-NMe2(15:0/22:1(13Z))]	C44H86NO8P	HMDB0113932	mz_00470	59	0.563786	5.47733	6.2444	0.47849	6.136	4.04258	5.76712	3.40176
787.695	17	triacylglycerols	["TG(14:0/15:0/18:2(9Z;12Z))"]	C50H92O6	HMDB0042106	mz_00371	35	-6.57889	-4.0348	-4.11135	-6.24832	-2.11993	-3.1639	-3.34955	-3.61453
799.476	46	Oxidized phosphatidylglycerols (glycerophospholipids)	["PG(20:4(5E;8Z;12Z;14Z)-OH(11R)/i-17:0)"]	C43H77O11P	HMDB0271589	mz_00405	40	-4.87314	-3.32455	-3.58374	-4.5736	2.07294	-2.26376	1.12376	-1.58259
799.476	46	Oxidized phosphatidylglycerols (glycerophospholipids)	["PG(20:4(5E;8Z;12Z;14Z)-OH(11R)/i-17:0)"]	C43H77O11P	HMDB0271589	mz_00416	44	-5.64271	-3.14163	-3.36644	-5.56982	2.50546	-1.58142	1.46036	-2.69135
801.098	22	Phenylpropanoids and polyketides	["Methyl 2;3;4;6-tetra-O-galloyl-beta-D-glucopyranoside"]	C35H30O22	HMDB0039187	mz_00406	40	-4.0589	-2.602	-2.48335	-3.69787	-4.30942	-4.16693	-4.0883	-4.42483
801.113	3	Phenylpropanoids and polyketides	["Methyl 2;3;4;6-tetra-O-galloyl-beta-D-glucopyranoside"]	C35H30O22	HMDB0039187	mz_00566	75	-3.0845	-0.629327	0.26672	-3.10623	-3.04729	-3.35723	-3.49377	0.730144
801.544	5	oxidized sphingolipid	[SM(d17:1/6 keto-PGF1alpha)]	C42H79N2O10P	HMDB0290362	mz_00066	6	-0.812018	-0.228901	0.693198	-1.1653	2.64335	0.167346	3.40116	0.10561
802.495	10	oxidized phosphatidylethanolamine (PE)	["PE(18:1(12Z)-O(9S;10R)/22:6(4Z;7Z;10Z;13Z;16Z;19Z))"]	C45H74NO9P	HMDB0284395	mz_00293	24	-0.460447	2.51764	3.99209	-0.19827	2.48427	1.91092	3.11941	1.31526
802.692	28	phosphatidylcholine (glycerophospholipids)	[PC(O-16:0/22:0)]	C46H94NO7P	HMDB0013408	mz_00324	28	-6.08586	-2.90204	-3.43585	-5.51065	-0.526526	-3.06257	-2.5326	-2.88209
805.51	29	Oxidized phosphatidylglycerols (glycerophospholipids)	[PG(5-iso PGF2VI/i-17:0)]	C41H75O13P	HMDB0271613	mz_00113	9	-2.4267	1.7899	1.6598	-2.69215	3.30167	0.843044	1.80091	-0.139937
806.312	35	Prenol lipids	[Docetaxel]	C43H53NO14	HMDB0015378	mz_00111	8	-1.69408	-0.118264	-0.261077	-1.41092	-2.2104	-3.70546	-1.68969	-4.05846
809.188	4	Carboxylic acids and derivatives	[Inositol nicotinate]	C42H30N6O12	HMDB0253495	mz_00373	35	-4.37846	-1.20691	-2.01946	-4.25902	0.0341911	-2.01214	0.295162	3.39364
809.203	22	Carboxylic acids and derivatives	[Inositol nicotinate]	C42H30N6O12	HMDB0253495	mz_00091	231	1.41157	2.95771	2.39411	1.06843	-2.85169	-2.75868	-3.60531	-3.54795
810.646	54	Oxidized phosphatidylcholines (glycerophospholipids)	["PC(20:3(6;8;11)-OH(5)/P-18:0)"]	C46H86NO8P	HMDB0289628	mz_00604	90	-2.51738	0.360607	1.52372	-1.77181	-1.19951	-1.78786	-0.624981	-1.07504
813.585	10	oxidized sphingolipid	["SM(d19:0/20:4(7E;9E;11Z;13E)-3OH(5S;6R;15S))"]	C44H83N2O9P	HMDB0290628	mz_00503	62	-4.28084	0.766522	2.89044	-3.31077	-2.23843	-4.15703	-2.24018	-4.9158
814.639	7	monomethylphosphatidylethanolamine (glycerophospholipid)	[PE-NMe(22:0/18:1(9Z))]	C46H90NO8P	HMDB0113515	mz_00532	65	2.92334	6.88112	7.66932	3.31394	7.02015	5.39463	6.57527	5.09782
815.341	42	phosphoglycerophosphate (PGP) (glycerophospholipids)	[PGP(5-iso PGF2VI/i-12:0)]	C36H66O16P2	HMDB0274830	mz_00050	134	-0.951839	-0.643388	-0.624741	-0.555496	-1.8549	-2.68897	-1.48827	-3.5996
815.496	59	Oxidized phosphatidylglycerols (glycerophospholipids)	["PG(18:2(10E;12Z)+=O(9)/i-20:0)"]	C44H81O11P	HMDB0271931	mz_00251	22	-1.19458	3.40954	4.13028	-1.33731	11.2961	8.79054	9.45119	8.10789
817.51	17	Oxidized phosphatidylglycerols (glycerophospholipids)	["PG(20:3(8Z;11Z;14Z)-2OH(5;6)/a-17:0)"]	C43H79O12P	HMDB0270781	mz_00114	9	2.79562	7.36024	7.49142	3.29787	13.231	10.3691	11.558	10.0037
817.514	12	Oxidized phosphatidylglycerols (glycerophospholipids)	["PG(20:3(8Z;11Z;14Z)-2OH(5;6)/i-17:0)"]	C43H79O12P	HMDB0271611	mz_00294	24	-0.563733	3.65405	3.43607	-0.405086	8.77339	6.5353	7.62728	6.24634
817.633	31	oxidized sphingolipid	[SM(d19:0/PGF1alpha)]	C44H87N2O9P	HMDB0290656	mz_00115	9	-3.33064	2.38183	2.20555	-3.27416	8.31531	6.41364	7.57023	6.00247
819.52	21	Oxidized phosphatidylglycerols (glycerophospholipids)	[PG(5-iso PGF2VI/i-18:0)]	C42H77O13P	HMDB0271717	mz_00151	975	-0.316885	5.87257	4.98474	0.313177	6.73723	3.30328	5.72383	3.0027
819.687	44	triacylglycerols	["TG(14:0/18:3(6Z;9Z;12Z)/18:4(6Z;9Z;12Z;15Z))"]	C53H88O6	HMDB0042565	mz_00325	28	-5.6753	-3.42122	-3.97629	-5.98104	-2.20352	-3.19879	-2.99535	-3.61806
825.569	8	oxidized sphingolipid	["SM(d20:1/20:4(7E;9E;11Z;13E)-3OH(5S;6R;15S))"]	C45H83N2O9P	HMDB0290732	mz_00637	100	3.64673	6.67252	7.75823	4.30478	0.53258	-0.732325	-0.413548	-0.686599
826.671	45	oxidized phosphatidylethanolamine (PE)	["PE-NMe2(18:2(9Z;12Z)/22:0)"]	C47H90NO8P	HMDB0114085	mz_00605	90	-4.21029	-2.0236	-0.947439	-3.06734	-1.82633	-3.11342	-1.40085	-1.59277
830.52	17	oxidized phosphatidylethanolamine (PE)	["PE(20:3(6;8;11)-OH(5)/22:5(4Z;7Z;10Z;13Z;16Z))"]	C47H78NO9P	HMDB0284229	mz_00439	53	0.642721	3.86025	6.31072	1.57738	5.03117	3.2771	3.24144	4.08395
831.499	4	Oxidized phosphatidylglycerols (glycerophospholipids)	["PG(20:4(7E;9E;11Z;13E)-3OH(5S;6R;15S)/a-17:0)"]	C43H77O13P	HMDB0270779	mz_00353	34	0.212488	5.34671	5.1357	0.334259	7.51435	5.99155	6.44228	5.80167
835.412	6	Oxidized phosphoglycerophosphates (glycerophospholipids)	["PGP(20:4(5Z;8Z;11Z;13E)+=O(15)/i-14:0)"]	C40H70O14P2	HMDB0275042	mz_00411	43	-5.7082	-2.36979	-2.50525	-5.49765	3.9385	0.937392	1.61046	0.381273
839.296	13	Flavonoids	[Albanin H]	C50H48O12	HMDB0033754	mz_00504	62	-4.59899	-3.51015	-3.65171	-4.51434	-1.85636	-2.46264	-2.83009	-3.61842
841.584	29	Oxidized phosphatidylglycerols (glycerophospholipids)	["PG(20:4(5E;8Z;12Z;14Z)-OH(11R)/i-20:0)"]	C46H83O11P	HMDB0271901	mz_00440	53	-3.19297	-0.664356	1.18387	-2.93547	6.69747	1.13316	2.5678	0.649494
846.126	12	Fatty Acyls	[2-methylbutanoyl-CoA]	C26H40N7O17P3S	HMDB0304079	mz_00614	92	-5.23429	-4.56475	-4.25968	-5.19776	-4.1896	-4.35279	-3.04992	-2.37131
849.292	48	Tetrapyrroles and derivatives (Organoheterocyclic compounds)	[Heme A]	C49H56FeN4O6	HMDB0006901	mz_00041	5	-3.60451	-2.10146	-2.74319	-3.84419	-3.86416	-3.37244	-5.09221	-4.67111
850.114	18	Fatty Acyls	[3-oxobutanoyl-CoA]	C25H40N7O18P3S	HMDB0301412	mz_00019	120	-5.08758	-3.61892	-3.88838	-4.87273	-1.77703	-3.54372	-1.90625	-3.11607
853.229	15	Flavonoids	[Cyanidin 3-(3-glucosyl-6-malonylglucoside) 4'-glucoside]	C38H47O22	HMDB0030098	mz_00646	101	-3.74601	-2.97432	-5.54107	-3.97342	-5.10437	-4.08656	-4.05025	-4.4973
853.545	17	Oxidized phosphatidylglycerols (glycerophospholipids)	["PG(20:4(5Z;8Z;11Z;13E)+=O(15)/i-21:0)"]	C47H83O11P	HMDB0272032	mz_00134	535	-3.0033	-1.18905	-0.784962	-3.1624	0.729439	-1.06739	1.68207	-1.14023
854.558	3	Oxidized phosphatidylcholines (glycerophospholipids)	["PC(18:0/20:5(7Z;9Z;11E;13E;17Z)-3OH(5;6;15))"]	C46H82NO11P	HMDB0286277	mz_00068	6	-3.28163	-1.81864	-1.47047	-3.91022	0.0995351	-1.70428	0.773843	-1.87143
856.279	14	Lipids and lipid-like molecules	[Wilforgine]	C41H47NO19	HMDB0259892	mz_00302	27	-1.36155	0.522427	-0.291823	-1.15755	-2.69846	-3.29967	-3.67654	-3.60127
857.17	9	Flavonoids	[Tricin 7-[feruloyl-(->2)-glucuronyl-(1->2)-glucuronide]]	C39H38O22	HMDB0039906	mz_00152	10	-5.30442	-3.45035	-2.75939	-4.60188	-2.42425	-3.5959	-2.95426	-4.32621
857.241	17	Organoheterocyclic compounds -Azoles	[15-Epibetanidin 5-[E-feruloyl-(->3)-apiosyl-(1->2)-glucoside]]	C39H42N2O20	HMDB0039899	mz_00275	23	-3.29637	-2.90927	-2.59274	-3.36563	-1.70258	-2.28398	-2.88851	-3.31019
857.506	7	oxidized phosphatidylethanolamine (glycerophospholipid)	[PE(LTE4/P-16:0)]	C44H79N2O10PS	HMDB0285205	mz_00424	47	-4.88033	-2.66566	-2.50568	-4.58302	6.39485	1.91061	5.79547	2.76887
859.565	6	Oxidized phosphatidylglycerols (glycerophospholipids)	["PG(20:3(8Z;11Z;14Z)-2OH(5;6)/i-20:0)"]	C46H85O12P	HMDB0271923	mz_00647	101	-3.8224	0.0336703	-0.924185	-3.55864	-0.224107	-2.29393	-0.316817	-1.85666
859.702	23	triacylglycerols	["TG(15:0/18:3(6Z;9Z;12Z)/20:5(5Z;8Z;11Z;14Z;17Z))"]	C56H92O6	HMDB0043449	mz_00505	62	-5.00892	-1.40621	-0.928776	-4.99787	-1.60824	-4.04824	-0.728847	-4.94848
859.712	35	triacylglycerols	["TG(15:0/18:3(6Z;9Z;12Z)/20:5(5Z;8Z;11Z;14Z;17Z))"]	C56H92O6	HMDB0043449	mz_00153	10	-3.26743	-2.08582	-1.78153	-3.54015	-1.17621	-1.43129	-1.4841	-2.0158
863.126	6	Organooxygen compounds	["2'';3'';6''-Trigalloyliriflophenone 3-C-glucoside"]	C40H32O22	HMDB0029630	mz_00661	109	-5.59624	-4.91721	-4.98543	-5.6335	-2.7361	-3.33494	-3.19665	-4.33387
863.491	2	Phosphatidylinositols (lipids)	["PI(16:2(9Z;12Z)/18:1(12Z)-2OH(9;10))"]	C43H77O15P	HMDB0276290	mz_00390	39	-2.77677	1.8717	0.466163	-2.31213	7.37543	2.63708	7.67083	3.1357
864.183	3	Fatty Acyls	[3-Methylpentanoyl-CoA]	C27H46N7O17P3S	HMDB0300836	mz_00376	35	-2.81703	0.342748	-0.0986422	-2.27702	4.52195	6.50521	1.56192	5.0401
864.214	38	Fatty Acyls	[3-Methylpentanoyl-CoA]	C27H46N7O17P3S	HMDB0300836	mz_00235	17	0.824081	2.32711	1.90207	0.374613	3.14795	5.48527	0.371868	4.63802
865.126	42	flavonoids	["Epiafzelechin-(4b->8)-epicatechin 3;3'-digallate"]	C44H34O19	HMDB0039890	mz_00069	6	-3.88552	-1.72381	-2.95834	-3.13303	-1.97135	-1.35096	-1.60699	-1.64598
865.193	6	Flavonoids	[Arecatannin A1]	C45H38O18	HMDB0303661	mz_00326	28	5.27129	7.95827	7.74869	5.83856	9.5953	9.91299	5.4719	9.87421
865.497	13	Phosphatidylinositols (lipids)	["PI(16:1(9Z)/18:1(12Z)-2OH(9;10))"]	C43H79O15P	HMDB0276186	mz_00408	40	-5.09005	-3.21027	-3.27626	-5.06647	5.98455	1.09444	6.91088	1.00344
867.63	24	triacylglycerols	["TG(14:1(9Z)/18:4(6Z;9Z;12Z;15Z)/22:6(4Z;7Z;10Z;13Z;16Z;19Z))"]	C57H88O6	HMDB0048297	mz_00212	14	-2.49914	2.80779	1.72891	-2.47046	-0.217822	-0.690468	0.918113	-1.75313
868.204	45	Carboxylic acids and derivatives	[Cyclo(Ac-cys-asn-dmt-amf-gly-asp-cys)]	C34H47N9O12S3	HMDB0244566	mz_00377	35	-0.354733	3.24353	2.64354	0.502107	4.9506	5.13192	-0.504827	5.50713
870.654	36	Oxidized phosphatidylcholines (glycerophospholipids)	["PC(18:1(12Z)-2OH(9;10)/22:2(13Z;16Z))"]	C48H90NO10P	HMDB0288026	mz_00606	90	-4.18302	-0.467013	-1.02841	-3.19854	-1.40983	-2.97794	-0.776715	-2.08106
877.531	8	Oxidized phosphatidylglycerols (glycerophospholipids)	["PG(20:3(8Z;11Z;14Z)-2OH(5;6)/22:5(7Z;10Z;13Z;16Z;19Z))"]	C48H79O12P	HMDB0270365	mz_00520	64	-3.78103	-3.3744	-3.15928	-5.1573	4.94522	-0.29742	6.041	-0.959408
878.108	18	fatty acid	[(2E)-Glutaconylcarnitin-CoA]	C26H40N7O19P3S	HMDB0301422	mz_00213	14	-5.52272	-1.91097	-1.32708	-3.72075	-1.08736	-2.79412	-0.64815	-2.4776
879.434	52	Oxidized phosphoglycerophosphates (glycerophospholipids)	["PGP(20:4(5E;8Z;12Z;14Z)-OH(11R)/i-17:0)"]	C43H78O14P2	HMDB0275325	mz_00116	9	-4.71702	-2.38086	-3.13035	-4.80474	0.387362	-0.386136	1.20529	-0.856777
879.493	6	oxidized phosphatidylinositol (PI)	[PI(16:0/5-iso PGF2VI)]	C43H77O16P	HMDB0276072	mz_00384	38	-6.45026	-2.16916	-2.37738	-6.71801	4.88587	-0.709904	5.72235	-0.273953
882.113	6	Fatty Acyls	[Malyl-CoA]	C25H40N7O20P3S	HMDB0001021	mz_00093	7	-5.7057	-4.00774	-4.17544	-5.41081	-4.80029	-3.93554	-5.02149	-4.29087
884.657	20	oxidized phosphatidylethanolamine (PE)	["PE(20:3(8Z;11Z;14Z)-2OH(5;6)/24:0)"]	C49H92NO10P	HMDB0284485	mz_00347	33	-2.20552	-1.09128	-1.13707	-2.00371	-0.0863567	-1.41027	1.26896	-1.16356
887.652	15	Oxidized phosphatidylglycerols (glycerophospholipids)	["PG(18:1(12Z)-O(9S;10R)/a-25:0)"]	C49H93O11P	HMDB0271002	mz_00607	90	-3.45773	-1.33612	-0.376183	-2.69151	-0.668851	-2.31924	-1.1992	-1.16054
888.179	2	acid	["(4Z;6Z)-octa-4;6-dienoyl-CoA"]	C29H46N7O17P3S	HMDB0301471	mz_00154	10	-5.05234	-3.79088	-2.64408	-4.92752	-2.58386	-4.45483	-3.11585	-4.6495
888.319	53	Benzenoids	["6a; 3'-p-Dihydroxypaclitaxel"]	C45H47NO18	HMDB0060795	mz_00432	49	-2.72398	-2.65002	-3.22015	-2.72261	-2.37048	-2.68268	-2.37212	-3.42393
888.533	49	Oxidized phosphatidylcholines (glycerophospholipids)	["PC(20:4(5Z;8Z;11Z;13E)+=O(15)/DiMe(11;5))"]	C50H84NO10P	HMDB0289059	mz_00135	535	-3.3655	-1.62745	-1.75493	-3.25095	0.159765	0.327479	2.24696	-1.12653
889.567	16	Oxidized phosphatidylglycerols (glycerophospholipids)	[PG(a-21:0/PGD1)]	C47H87O13P	HMDB0270935	mz_00348	33	-3.26445	-2.41037	-1.38358	-2.43347	-0.141178	-0.273344	2.42023	-1.05703
891.603	7	Oxidized phosphatidylglycerols (glycerophospholipids)	[PG(a-21:0/PGF1alpha)]	C47H89O13P	HMDB0270937	mz_00521	64	-0.519022	3.75649	4.81211	-0.292343	2.39766	1.62032	4.35785	2.45596
895.46	42	Phosphatidylinositols (lipids)	["PI(18:2(10E;12Z)+=O(9)/20:4(8Z;11Z;14Z;17Z))"]	C47H77O14P	HMDB0277638	mz_00425	47	-4.64461	-2.17142	-2.65688	-4.64149	0.516642	-1.45552	1.70609	-1.03762
899.38	53	Carboxylic acids and derivatives- Amino acids, peptides, and analogues	[Arg-His-Phe-Trp-Gln-Gln]	C42H56N14O9	HMDB0248576	mz_00159	1684	-3.99489	-2.52805	-1.32526	-3.94024	-1.22855	-2.78557	-1.03175	-2.99803
899.654	17	Oxidized phosphatidylglycerols (glycerophospholipids)	["PG(20:3(6;8;11)-OH(5)/i-24:0)"]	C50H93O11P	HMDB0272290	mz_00022	120	-3.36497	-0.823657	-0.378538	-2.88405	-0.0398685	-0.44804	1.58842	-0.656594
905.666	19	Oxidized phosphatidylglycerols (glycerophospholipids)	["PG(18:1(12Z)-2OH(9;10)/a-25:0)"]	C49H95O12P	HMDB0271000	mz_00076	158	-1.42998	1.94264	2.87658	-0.804306	3.22636	1.96404	2.50623	1.27824
907.782	7	triacylglycerols	["TG(14:0/20:1(11Z)/22:4(7Z;10Z;13Z;16Z))"]	C59H104O6	HMDB0042412	mz_00156	10	-5.77753	-4.08263	-4.84779	-5.92655	-3.72808	-3.43607	-3.0341	-3.7482
910.663	30	Oxidized phosphatidylcholines (glycerophospholipids)	["PC(20:3(6;8;11)-OH(5)/24:0)"]	C52H98NO9P	HMDB0288693	mz_00023	120	-3.26057	-2.14481	-1.1245	-3.00049	-0.201537	-0.445511	0.147185	-0.783739
911.656	19	Oxidized phosphatidylglycerols (glycerophospholipids)	["PG(20:4(5E;8Z;12Z;14Z)-OH(11R)/a-25:0)"]	C51H93O11P	HMDB0270966	mz_00215	14	-2.64412	-0.870765	-0.583231	-2.42959	1.59286	0.125339	3.02158	0.126059
913.586	5	Phosphatidylinositols (lipids)	["PI(22:4(10Z;13Z;16Z;19Z)/18:0)"]	C49H87O13P	HMDB0009913	mz_00618	94	-2.79738	1.46285	2.23795	-2.99921	7.35042	5.1924	6.08992	5.36131
915.601	5	Lipids	["Glycerol 2-(9Z;12Z-octadecadienoate) 1-hexadecanoate 3-O-[alpha-D-galactopyranosyl-(1->6)-beta-D-galactopyranoside]"]	C49H88O15	HMDB0041511	mz_00619	94	2.3554	6.74709	7.05878	2.91754	8.14229	6.76364	8.06249	7.3011
915.664	34	Oxidized phosphatidylglycerols (glycerophospholipids)	["PG(20:3(8Z;11Z;14Z)-2OH(5;6)/i-24:0)"]	C50H93O12P	HMDB0272234	mz_00620	94	-4.41444	1.62047	1.95405	-3.44605	3.46024	1.81788	3.27367	2.36944
917.903	53	Triradylcglycerols	[TG(19:0/20:0/17:0)]	C59H114O6	HMDB0110803	mz_00098	7	-2.45042	-3.03495	-1.94712	-3.39354	-3.44613	-3.43985	-4.46717	-3.61787
919.489	9	Phosphatidylinositols (lipids)	["PI(18:2(10E;12Z)+=O(9)/22:6(4Z;7Z;10Z;13Z;16Z;19Z))"]	C49H77O14P	HMDB0278364	mz_00441	53	-5.0486	-1.88696	-1.83567	-4.53784	-1.66249	-3.15519	-1.87296	-3.48718
919.609	19	Oxidized phosphatidylglycerols (glycerophospholipids)	[PG(6 keto-PGF1alpha/i-22:0)]	C48H89O14P	HMDB0272116	mz_00136	535	-2.70463	-2.02716	-0.944935	-2.73483	0.45692	-0.206361	2.13953	-0.431181
920.14	34	Fatty Acyls	[(2Z)-oct-2-enedioyl-CoA]	C29H46N7O19P3S	HMDB0301461	mz_00099	7	-3.11069	-2.41171	-2.26328	-3.61608	-4.01786	-3.71808	-4.54352	-4.78205
920.62	20	Oxidized phosphatidylcholines (glycerophospholipids)	["PC(20:3(6;8;11)-OH(5)/DiMe(13;5))"]	C52H92NO10P	HMDB0289212	mz_00071	6	-3.55827	-2.57447	-1.76655	-3.43168	0.704215	-1.01483	1.45546	-1.04784
925.654	32	Prenol lipids	[Undecaprenyl diphosphate]	C55H92O7P2	HMDB0001469	mz_00024	120	-3.79141	-1.63856	-0.888856	-3.23215	-0.307538	-1.12511	0.931913	-1.29531
927.199	39	Benzopyrans	[Oolonghomobisflavan A]	C45H36O22	HMDB0039599	mz_00378	35	-4.35434	-3.03536	-3.66614	-4.15662	-0.278606	-2.53216	-3.12947	-2.89622
927.632	1	Oxidized phosphatidylglycerols (glycerophospholipids)	["PG(20:4(6E;8Z;11Z;13E)-2OH(5S;15S)/a-25:0)"]	C51H93O12P	HMDB0271018	mz_00137	535	-2.93648	-1.6062	-1.28249	-3.32544	2.33875	1.42398	2.9841	-0.398973
929.582	7	Phosphatidylinositols (lipids)	["PI(18:1(12Z)-O(9S;10R)/22:2(13Z;16Z))"]	C49H87O14P	HMDB0277748	mz_00334	30	-5.18494	-3.18157	-2.84163	-6.05117	6.51774	2.21961	7.51018	2.48578
930.488	32	Oxidized phosphatidylglycerols (glycerophospholipids)	[PG(18:1(11Z)/LTE4)]	C47H82NO13PS	HMDB0268901	mz_00101	7	-4.33878	-3.4455	-3.67668	-4.72236	-2.90029	-3.31785	-2.93499	-2.79689
934.2	15	fatty acid	[(2E)-non-2-enedioyl-CoA]	C30H48N7O19P3S	HMDB0301508	mz_00379	35	-5.51312	-3.0753	-3.14974	-5.0409	-2.30264	-2.41193	-2.90653	-3.06162
938.684	38	Oxidized phosphatidylcholines (glycerophospholipids)	["PC(20:4(7E;9E;11Z;13E)-3OH(5S;6R;15S)/24:1(15Z))"]	C52H94NO11P	HMDB0288739	mz_00598	89	-5.48422	-1.79972	0.585801	-5.51805	-1.68855	-2.81596	-2.06727	-3.21138
939.6	42	Phosphatidylinositols (lipids)	["PI(18:2(10E;12Z)+=O(9)/22:3(10Z;13Z;16Z))"]	C50H85O14P	HMDB0277846	mz_00585	83	3.12054	7.23769	7.62149	3.43059	8.50569	6.711	7.62659	7.31908
943.629	1	Oxidized phosphatidylglycerols (glycerophospholipids)	["PG(20:4(7E;9E;11Z;13E)-3OH(5S;6R;15S)/a-25:0)"]	C51H93O13P	HMDB0270986	mz_00007	114	3.74262	7.35689	7.78628	4.10879	4.00696	3.21196	3.87218	3.70979
945.436	19	Oxidized phosphoglycerophosphates (glycerophospholipids)	["PGP(20:4(7E;9E;11Z;13E)-3OH(5S;6R;15S)/20:4(8Z;11Z;14Z;17Z))"]	C46H76O16P2	HMDB0273787	mz_00409	41	-4.96381	-1.69093	-1.17343	-4.97071	0.847807	-1.79453	-0.0443352	-1.95174
945.577	6	Phosphatidylinositols (lipids)	["PI(20:0/20:4(6E;8Z;11Z;13E)-2OH(5S;15S))"]	C49H87O15P	HMDB0277035	mz_00413	43	-6.40511	-4.18975	-3.66594	-7.33097	4.19344	-1.0567	5.60264	0.0369886
946.583	37	Oxidized phosphatidylglycerols (glycerophospholipids)	[PG(i-19:0/LTE4)]	C48H86NO13PS	HMDB0271810	mz_00138	535	-3.4127	-2.65638	-1.1353	-3.08682	-0.117252	-1.63205	1.51352	-1.71283
947.679	20	Oxidized phosphatidylglycerols (glycerophospholipids)	[PG(a-25:0/PGF1alpha)]	C51H97O13P	HMDB0271041	mz_00173	2447	-5.2877	-4.72468	-4.27649	-5.92975	-1.53023	-1.74867	0.0458207	-2.47187
952.682	4	Sphingolipids	[Inositol-P-ceramide]	C50H100NO13P	HMDB0012237	mz_00442	53	-4.32046	-2.02537	-2.55964	-4.53473	-2.18026	-3.85352	-2.29587	-2.73891
962.491	38	oxidized CDP-diacylglycerol	["CDP-DG(18:2(10E;12Z)+=O(9)/i-14:0)"]	C44H75N3O16P2	HMDB0293517	mz_00157	10	-4.15137	-2.82815	-2.63886	-4.28012	-1.12863	-2.9218	-1.1871	-2.84334
971.59	4	Phosphatidylinositols (lipids)	["PI(20:3(8Z;11Z;14Z)-2OH(5;6)/22:2(13Z;16Z))"]	C51H89O15P	HMDB0277734	mz_00335	30	-6.02431	-2.39483	-2.00605	-5.96876	5.6177	0.761196	6.22329	1.7439
972.149	17	Fatty Acyls	[2-Carboxymethyl-3-hydroxyphenylpropionyl-CoA]	C32H46N7O20P3S	HMDB0012145	mz_00219	14	-5.57647	-2.49662	-1.88174	-3.14487	-1.16728	-2.56332	-1.50028	-2.23667
973.688	42	triacylglycerols	["TG(18:2(9Z;12Z)/22:6(4Z;7Z;10Z;13Z;16Z;19Z)/22:6(4Z;7Z;10Z;13Z;16Z;19Z))"]	C65H98O6	HMDB0052829	mz_00139	535	-2.67244	-0.740754	-1.69611	-2.91416	0.293891	-0.270645	1.89937	-0.836773
976.237	3	Fatty Acyls	[Dodec-2-enedioyl-CoA]	C33H54N7O19P3S	HMDB0301017	mz_00539	71	-4.34847	-3.50649	-3.62558	-4.59113	-1.74138	-3.22324	-3.65431	-3.45579
978.595	43	Carboxylic acids and derivatives	[Glutamyl-glycyl-lysyl-arginyl-prolyl-tryptophyl-isoleucyl-leucyl]	C47H73N13O10	HMDB0252756	mz_00622	94	0.396132	4.75601	5.19153	0.453287	6.44191	4.04657	5.77591	4.9957
979.523	28	oxidized phosphatidylinositol phosphate (PIP)	["PIP(18:1(12Z)-O(9S;10R)/20:3(5Z;8Z;11Z))"]	C47H82O17P2	HMDB0279821	mz_00623	94	-3.92995	0.592425	1.59458	-4.6582	1.31166	-0.0687936	2.17021	0.598426
982.542	38	Carboxylic acids and derivatives	[Adrenorphin]	C44H69N15O9S	HMDB0059791	mz_00437	51	-3.36326	-1.42376	-4.6025	-2.50401	1.18003	-2.74897	1.63169	-1.60893
987.932	0	Triradylcglycerols	[TG(19:0/17:0/a-25:0)[rac]]	C64H124O6	HMDB0110554	mz_00105	7	-5.04934	-4.13324	-3.9083	-5.24222	-0.60584	-1.5845	-1.10662	-2.02509
998.514	23	oxidized CDP-diacylglycerol	["CDP-DG(16:1(9Z)/20:4(5Z;8Z;11Z;14Z))"]	C48H79N3O15P2	HMDB0115953	mz_00350	33	-4.43561	-3.31758	-2.00804	-4.54315	5.07644	-1.64507	-0.551826	-2.67016
