# Supplementary material for: Metabolite Profiling and Antioxidant Activities in Seagrass Biomass
Source: Mar Drugs. 2025 Apr 29;23(5):193. doi: 10.3390/md23050193 (PMC12113406; doi:10.3390/md23050193)
Supplement: Supplementary file 1 [file marinedrugs-23-00193-s001.zip › Table S3.xlsx]

## Sheet: Cymodocea
Table S3. Metabolite data using the estimated compound mass [M] in mode postive [M+H]+ and negative [M-H]- categorised in glycerolipids, OrganHeterocyclics, Fatty acyls (LIPIDS), flavonoids, steroids, compounds involved in activation processes. Metabolites were selected constrained to a default 0-10 ppm mass error (mass accuracy) and ratios over average value of all ≥ 1-ratios . Sheet Cymodocea (…
	Peak	ppm	Class	Metabolite_Name	Formula	HMDB_ID	ID	pcgroup	fold germinated/nongerminated)
Glycerolipids	548.468	1	glycosylceramides	["Cer(d16:1/18:2(10E;12Z)+=O(9))"]	C34H61NO4	HMDB0289862	mz_00140	13	5.75298
	493.348	10	glycerolipids lipids	["DG(18:2(9Z;11E)+=O(13)/0:0/8:0)"]	C29H50O6	HMDB0297170	mz_00172	11	4.13469
	831.505	4	glycerophospholipids	["PG(a-17:0/20:5(7Z;9Z;11E;13E;17Z)-3OH(5;6;15))"]	C43H75O13P	HMDB0270807	mz_00425	79	37.7466
	859.536	3	glycerophospholipids	["PG(i-19:0/20:5(7Z;9Z;11E;13E;17Z)-3OH(5;6;15))"]	C45H79O13P	HMDB0271846	mz_00617	748	37.7466
	863.491	2	Phosphatidylinositols (lipids)	["PI(16:2(9Z;12Z)/18:1(12Z)-2OH(9;10))"]	C43H77O15P	HMDB0276290	mz_00390	39	4.01511
OrganHeterocyclics	489.048	8	Benzene and substituted derivatives	[Flufenoxuron]	C21H11ClF6N2O3	HMDB0252332	mz_00254	38	2.05029
	138.031	3	Diazines (Organoheterocyclic compounds )	[5-Formylcytosine]	C5H5N3O2	HMDB0246797	mz_00162	1943	2.06503
	381.094	9	Benzopyrans (Organoheterocyclic compounds )	[Mollicellin A]	C21H18O7	HMDB0033339	mz_00309	28	2.60742
	514.077	9	Lactams (Organoheterocyclic compounds )	[Cefozopran]	C19H17N9O5S2	HMDB0249772	mz_00672	112	2.35699
	458.103	10	Benzene and substituted derivatives	[Mivebresib]	C22H19F2N3O4S	HMDB0254770	mz_00054	6	1.89963
	715.268	8	Tetrapyrroles and derivatives (Organoheterocyclic compounds)	[Bn-NCC-1]	C37H40N4O11	HMDB0038229	mz_00564	75	2.0803
Fatty acyls (LIPIDS)	188.09	10	fatty acid	["(2S;6S)-6-(carboxymethyl)piperidine-w-carboxylic acid"]	C8H13NO4	HMDB0340289	mz_00555	128	1.60759
	575.505	4	Fatty Acyls	[Dieporeticanin]	C37H66O4	HMDB0301772	mz_00545	123	1.03898
	116.034	9	Fatty Acyls (TCA)	[Succinamic acid]	C4H7NO3	HMDB0258538	mz_00655	106	1.15392
	251.075	10	Fatty Acyls	["[(2R;3S;4R;5R)-3;4;5;6-Tetrahydroxy-1-oxohexan-2-yl] 2-hydroxypropanoate"]	C9H16O8	HMDB0258037	mz_00329	29	1.04013
	255.231	9	Fatty Acyls	[10-methylpentadecanoic acid]	C16H32O2	HMDB0341053	mz_00053	138	0.996425
	273.169	5	Fatty Acyls	[5-hydroxytetradecanedioic acid]	C14H26O5	HMDB0340850	mz_00168	2317	0.950524
	281.246	9	Fatty Acyls	[(Z)-13-Octadecenoic acid]	C18H34O2	HMDB0041480	mz_00119	10	0.986532
	283.262	8	Fatty Acyls	["2-Octadecanone; 3-hydroxy-"]	C18H36O2	HMDB0245276	mz_00182	2831	0.980504
	283.263	5	Fatty Acyls	["2-Octadecanone; 3-hydroxy-"]	C18H36O2	HMDB0245276	mz_00460	59	1.07196
	297.278	8	Fatty Acyls	[11-methyloctadecanoic acid]	C19H38O2	HMDB0340375	mz_00122	10	1.75676
	311.298	9	Fatty Acyls	[11-methylnonadecanoic acid]	C20H40O2	HMDB0340386	mz_00124	10	1.11169
	341.106	7	Fatty Acyls	["(3S;4R;5R)-1;4;5;6-Tetrahydroxy-3-[(2S;3R;4S;5S;6R)-3;4;5-trihydroxy-6-(hydroxymethyl)oxan-2-yl]oxyhexan-2-one"]	C12H22O11	HMDB0260157	mz_00077	7	0.987906
	341.107	7	Fatty Acyls	["(3S;4R;5R)-1;4;5;6-Tetrahydroxy-3-[(2S;3R;4S;5S;6R)-3;4;5-trihydroxy-6-(hydroxymethyl)oxan-2-yl]oxyhexan-2-one"]	C12H22O11	HMDB0260157	mz_00445	56	1.05755
	341.198	2	Fatty Acyls	["2;3-Dinor-6;15-dioxo-13;14-dihydroprostaglandin F1alpha"]	C18H30O6	HMDB0245383	mz_00508	64	1.09286
	383.351	4	Fatty Acyls	[24-Hydroxytetracosanoic acid]	C24H48O3	HMDB0302964	mz_00285	24	1.17252
	383.352	3	Fatty Acyls	[24-Hydroxytetracosanoic acid]	C24H48O3	HMDB0302964	mz_00181	13	1.02489
	390.27	5	Fatty Acyls	[N-Stearoyltaurine]	C20H41NO4S	HMDB0240595	mz_00127	10	0.915547
	396.153	2	Fatty Acyls	[8-methylthiooctyldesulfoglucosinolate]	C16H31NO6S2	HMDB0304249	mz_00054	138	0.915972
	503.16	3	Fatty Acyls - Fatty acyl glycosides of mono- and disaccharides	["1;4-b-D-Mannotriose"]	C18H32O16	HMDB0242554	mz_00587	86	1.0428
	864.183	3	Fatty Acyls	[3-Methylpentanoyl-CoA]	C27H46N7O17P3S	HMDB0300836	mz_00376	35	1.23716
	882.113	6	Fatty Acyls	[Malyl-CoA]	C25H40N7O20P3S	HMDB0001021	mz_00093	7	1.0545
	888.179	2	Fatty Acyls	["2-trans;4-trans-Octadienoyl-CoA"]	C29H46N7O17P3S	HMDB0002289	mz_00154	10	1.02533
	976.237	3	Fatty Acyls	[Dodec-2-enedioyl-CoA]	C33H54N7O19P3S	HMDB0301017	mz_00539	71	0.947146
	918.224	4	fatty acid	["(3;5)-Decadienoyl-CoA"]	C31H50N7O17P3S	HMDB0300895	mz_00437	86	1.1618
	237.111	3	Fatty Acyls	["Nona-3;5;7-trienoylcarnitine"]	C16H25NO4	HMDB0241780	mz_00627	1192	1.11257
	353.267	5	Fatty Acyls	[(10Z)-Heptadec-10-enoylcarnitine]	C24H45NO4	HMDB0241517	mz_00418	79	1.10832
	465.501	3	Fatty Acyls	[Dotriacontanal]	C32H64O	HMDB0302220	mz_00186	17	1.1741
	280.263	2	Fatty Acyls	[Linoleamide]	C18H33NO	HMDB0062656	mz_00653	3742	1.0615
flavonoids
	741.21	10	Flavonoids	["pelargonidin-3;5-diglucoside-5-O-p-coumaroylglucoside"]	C36H36O17	HMDB0304454	mz_00258	38	2.16723
	593.155	6	Flavonoids	[Astragalin 7-rhamnoside]	C27H30O15	HMDB0037426	mz_00141	10	1.41564
	467.119	1	Flavonoids	[Catechin 3-glucuronide]	C21H22O12	HMDB0240434	mz_00221	28	2.33297
	579.149	1	Flavonoids	[Quadrangularin A]	C30H26O12	HMDB0304727	mz_00276	39	3.21748
steroids	451.146	2	Steroids and steroid derivatives	["4-Androsten-3beta;17beta-diol disulfate"]	C19H30O8S2	HMDB0240313	mz_00185	17	1.73649
	387.199	2	Steroids and steroid derivatives	[7alpha-Thiomethylspironolactone]	C23H32O3S	HMDB0246238	mz_00644	101	6.5107
	389.178	2	Fatty Acyls	[11-Dehydrodexamethasone]	C22H27FO5	HMDB0244350	mz_00125	10	-29.165
activation	243.173	5	Carboxylic acids and derivatives	[(2S)-6-Amino-2-(hexanoylamino)hexanoic Acid]	C12H24N2O3	HMDB0253148	mz_00485	62	3.3294
	247.11	9	Carboxylic acids and derivatives	[Valylmethionine]	C10H20N2O3S	HMDB0029133	mz_00306	28	2.8155
	267.109	2	Carboxylic acids and derivatives	[pyroglutamylhistidine]	C11H14N4O4	HMDB0341380	mz_00408	78	3.21748
	175.071	7	Carboxylic acids and derivatives	[(2S)-2-Amino-3-[(2S)-2-aminopropanoyl]oxypropanoic acid]	C6H12N2O4	HMDB0257605	mz_00595	89	3.67381
	404.171	6	Carboxylic acids and derivatives	[Taltirelin]	C17H23N7O5	HMDB0258702	mz_00473	60	2.09604

## Sheet: Posidonia
Glycerolipids
		Query	ppm	Class	Metabolite_Name	Formula	HMDB_ID	ID	pcgroup	fold germinated/nongerminated)
		548.372	1	Glycerophospholipids	["LysoPC(20:2(11Z;14Z)/0:0)"]	C28H54NO7P	HMDB0010392	mz_00192	18	3.80935
		712.688	9	Sphingolipids	["N-(2R-Hydroxyhexacosanoyl)-2S-amino-1;3S;4R-octadecanetriol"]	C44H89NO5	HMDB0035472	mz_00031	3	3.28047
		788.624	10	glycerophospholipids	[PE-NMe2(15:0/22:1(13Z))]	C44H86NO8P	HMDB0113932	mz_00622	923	7.58351
		859.562	9	glycerophospholipids	["PG(20:4(6E;8Z;11Z;13E)-2OH(5S;15S)/i-20:0)"]	C46H83O12P	HMDB0271953	mz_00213	25	7.99194
		859.674	9	Glycerolipids	["TG(15:0/18:4(6Z;9Z;12Z;15Z)/20:5(5Z;8Z;11Z;14Z;17Z))"]	C56H90O6	HMDB0043681	mz_00344	55	2.08364
		953.764	5	Glycerolipids	["TG(16:0/22:5(4Z;7Z;10Z;13Z;16Z)/22:6(4Z;7Z;10Z;13Z;16Z;19Z))"]	C63H100O6	HMDB0044471	mz_00663	4400	3.01565
		493.348	10	glycerolipids lipids	["DG(18:2(9Z;11E)+=O(13)/0:0/8:0)"]	C29H50O6	HMDB0297170	mz_00172	11	3.48883
		593.474	8	glycerolipids lipids	["DG(18:1(12Z)-O(9S;10R)/0:0/i-15:0)"]	C36H66O6	HMDB0299048	mz_00142	10	6.71296
		758.573	4	glycerophospholipids	["PC(18:1(12Z)-O(9S;10R)/P-16:0)"]	C42H80NO8P	HMDB0289482	mz_00034	3	2.82594
		835.412	6	Oxidized phosphoglycerophosphates (glycerophospholipids)	["PGP(20:4(5Z;8Z;11Z;13E)+=O(15)/i-14:0)"]	C40H70O14P2	HMDB0275042	mz_00411	43	2.45859
		879.493	6	oxidized phosphatidylinositol (PI)	[PI(16:0/5-iso PGF2VI)]	C43H77O16P	HMDB0276072	mz_00384	38	2.59133
OrganHeterocyclics
		188.069	10	Indoles and derivatives (Organoheterocyclic compounds)	[Indoleacrylic acid]	C11H9NO2	HMDB0000734	mz_00316	45	3.07279
		233.03	0	Diazanaphthalenes (Organoheterocyclic compounds)	["6-Cyano-7-nitroquinoxaline-2;3-dione"]	C9H4N4O4	HMDB0250384	mz_00639	1895	2.1503
		493.047	10	Phenanthrolines (Organoheterocyclic compounds)	["4;7-Phenylsulfonyl-1;10-phenanthroline"]	C24H16N2O6S2	HMDB0246619	mz_00413	78	2.57708
		652.151	4	Tetrapyrroles and derivatives (Organoheterocyclic compounds)	[Hemin]	C34H32ClFeN4O4	HMDB0000887	mz_00580	162	2.64685
		138.031	3	Diazines (Organoheterocyclic compounds )	[5-Formylcytosine]	C5H5N3O2	HMDB0246797	mz_00162	1943	2.0828
		186.112	7	Pyrrolidines (Organoheterocyclic compounds )	["1-Hydroxy-2;2;5;5-tetramethylpyrrolidine-3-carboxylic acid"]	C9H17NO3	HMDB0243895	mz_00397	40	2.49355
		299.06	4	Pyrrolidines ( organoheterocyclic compounds )	[N-(3-Methyl-2-pyridyl)-3-(4-chlorophenyl)succinimide]	C16H13ClN2O2	HMDB0253392	mz_00162	11	8.9633
		381.094	9	Benzopyrans (Organoheterocyclic compounds )	[Mollicellin A]	C21H18O7	HMDB0033339	mz_00309	28	2.92172
		485.176	3	Benzazepines (Organoheterocyclic compounds )	["2-[[5-[3-(Dimethylamino)propyl]-2-methylpyridin-3-yl]amino]-9-(trifluoromethyl)-5;7-dihydropyrimido[5;4-d][1]benzazepine-6-thione"]	C24H25F3N6S	HMDB0254804	mz_00357	35	2.89131
		466.116	10	Thienodiazepines (Organoheterocyclic compounds )	[Bepafant]	C23H22ClN5O2S	HMDB0249083	mz_00174	2449	2.48527
Fatty acyls (LIPIDS)
		330.228	3	Fatty Acyls	[6-Keto-decanoylcarnitine]	C17H31NO5	HMDB0013202	mz_00024	3	2.68094
		353.27	3	Fatty Acyls	[(10Z)-Heptadec-10-enoylcarnitine]	C24H45NO4	HMDB0241517	mz_00633	1324	3.98622
		355.283	4	Fatty Acyls	[6-MethylHexadecanoylcarnitine]	C24H47NO4	HMDB0240865	mz_00419	79	2.32688
		273.169	5	Fatty Acyls	[5-hydroxytetradecanedioic acid]	C14H26O5	HMDB0340850	mz_00168	2317	2.91036
		864.183	3	Fatty Acyls	[3-Methylpentanoyl-CoA]	C27H46N7O17P3S	HMDB0300836	mz_00376	35	2.89513
		503.16	3	Fatty Acyls - Fatty acyl glycosides of mono- and disaccharides	["1;4-b-D-Mannotriose"]	C18H32O16	HMDB0242554	mz_00587	86	16.3465
flavonoids
		451.124	2	Flavonoids	[Cyanidin-3-o-beta-glucopyranoside]	C21H22O11	HMDB0250605	mz_00365	67	1.12322
		565.129	9	Flavonoids	[Isotheaflavin]	C29H24O12	HMDB0029483	mz_00442	88	1.26087
		625.178	1	Flavonoids	[4'-O-Methyldelphinidin 3-O-rutinoside]	C28H33O16	HMDB0041677	mz_00421	79	1.23418
		641.173	2	Flavonoids	[Petunidin 3-gentiobioside]	C28H33O17	HMDB0038096	mz_00006	1	1.08494
		698.171	3	Flavonoids	[Cyanidin 3-O-(6''-malonyl-3''-glucosyl-glucoside)]	C30H33O19	HMDB0301668	mz_00449	88	2.06318
		945.193	0	Flavonoids	[Apigenin 4'-[p-coumaroyl-(->2)-glucuronyl-(1->2)-glucuronide] 7-glucuronide]	C42H40O25	HMDB0038296	mz_00459	88	1.21371
		351.021	9	Flavonoids	[Naringenin 5-sulfate]	C15H13O8S	HMDB0240546	mz_00239	20	1.09735
		865.193	6	Flavonoids	[Arecatannin A1]	C45H38O18	HMDB0303661	mz_00326	28	1.75356
		551.103	1	Flavonoids	[Quercetin 3-(6''-malonyl-glucoside)]	C24H22O15	HMDB0037368	mz_00181	16	1.26107
		577.134	0	Flavonoids	["Epicatechin-(2beta->5;4beta->6)-ent-epicatechin"]	C30H24O12	HMDB0040678	mz_00182	16	1.96373
		579.149	1	Flavonoids	[Kaempferol 3-O-alpha-L-(3-trans-p-coumaroyl-rhamnopyranoside)]	C30H26O12	HMDB0302571	mz_00276	39	1.05877
		741.21	10	Flavonoids	["pelargonidin-3;5-diglucoside-5-O-p-coumaroylglucoside"]	C36H36O17	HMDB0304454	mz_00258	38	2.60029
		451.122	5	Flavonoids	[(-)-epicatechin-3'-O-glucuronide]	C21H24O11	HMDB0029164	mz_00310	28	1.15182
		465.101	5	flavonoids	[Catechin 3-glucuronide]	C21H22O12	HMDB0240434	mz_00107	8	1.40334
		631.174	10	Flavonoids	[Pyranocyanin A]	C30H33O15	HMDB0035420	mz_00403	40	1.389
steroids
		387.199	2	Steroids and steroid derivatives	[7alpha-Thiomethylspironolactone]	C23H32O3S	HMDB0246238	mz_00644	101	2.47183
		487.305	3	Steroids and steroid derivatives	[Antcin K]	C29H44O6	HMDB0249891	mz_00266	23	11.1279
activation		175.071	7	Carboxylic acids and derivatives	[(2S)-2-Amino-3-[(2S)-2-aminopropanoyl]oxypropanoic acid]	C6H12N2O4	HMDB0257605	mz_00595	89	1.99224
		186.112	7	Carboxylic acids and derivatives	[Pivagabine]	C9H17NO3	HMDB0246575	mz_00397	40	2.49355
		616.367	8	Carboxylic acids and derivatives	[Neuromedin N]	C32H51N5O7	HMDB0013022	mz_00124	443	3.92184
